# Supplementary material for: Terminal Alkyne Activation by an Al(I)-Centered Anion: Impact on the Mechanism of Alkali Metal Identity
Source: Organometallics. 2024 Dec 9;44(1):236–43. doi: 10.1021/acs.organomet.4c00435 (PMC11734126; doi:10.1021/acs.organomet.4c00435)
Supplement: Supplementary file 2 — om4c00435_si_002.xyz [file om4c00435_si_002.xyz]

16
t-BuCCH
C   1.17636 -0.00006  0.00001
C   2.39700 -0.00003  0.00005
H   3.47013  0.00004  0.00005
C  -0.29934 -0.00001 -0.00003
C  -0.81206 -0.22855  1.44729
H  -1.91626 -0.23083  1.45927
H  -0.45810 -1.19461  1.84324
H  -0.45868  0.56882  2.12157
C  -0.81200 -1.13912 -0.92160
H  -0.45916 -2.12179 -0.56774
H  -1.91621 -1.14799 -0.93019
H  -0.45743 -0.99941 -1.95606
C  -0.81192  1.36773 -0.52572
H  -1.91612  1.37942 -0.52969
H  -0.45782  2.19362  0.11294
H  -0.45854  1.55296 -1.55342
188
B-K
K   0.27666  0.46068  2.18384
Si  5.68578  2.48587  0.54107
Si  6.33161 -1.13201 -0.91647
Al  3.28778  0.11808 -0.01383
N   4.19822  1.56348  0.92598
N   4.56807 -0.87313 -1.10053
C   3.38709  2.03256  2.00593
C   3.50561  1.43379  3.30766
C   2.64644  1.83948  4.34917
H   2.75135  1.37698  5.33780
C   1.68091  2.83876  4.15782
H   1.03710  3.15737  4.98447
C   1.56930  3.43890  2.89532
H   0.82840  4.23333  2.74262
C   2.39727  3.05905  1.81698
C   4.55570  0.35895  3.59019
H   5.20946  0.32770  2.70121
C   5.42805  0.68935  4.82041
H   5.89405  1.68496  4.72996
H   6.23408 -0.05713  4.92987
H   4.84315  0.67882  5.75768
C   3.90832 -1.03653  3.73782
H   3.20151 -1.05999  4.58810
H   4.67471 -1.81145  3.91726
H   3.35336 -1.31326  2.82179
C   2.21099  3.76770  0.47433
H   2.93645  3.31805 -0.22333
C   2.50647  5.28133  0.57672
H   1.79253  5.78889  1.25010
H   2.42330  5.75966 -0.41529
H   3.52115  5.47290  0.96346
C   0.80361  3.53277 -0.11582
H   0.62538  2.45648 -0.29065
H   0.69733  4.04670 -1.08731
H   0.00813  3.91646  0.54900
C   5.53468  3.45739 -1.10035
H   6.52496  3.83612 -1.41143
H   4.86048  4.32462 -1.00710
H   5.15037  2.81818 -1.91332
C   6.06264  3.72591  1.94192
H   6.33379  3.20536  2.87611
H   5.20291  4.37852  2.16495
H   6.91323  4.36944  1.65631
C   6.76405 -2.04969  0.70569
H   7.85249 -2.00548  0.89049
H   6.47487 -3.11286  0.66972
H   6.25848 -1.59258  1.57336
C   6.99641 -2.15053 -2.38720
H   6.94103 -1.57629 -3.32770
H   6.43384 -3.08614 -2.53802
H   8.05499 -2.41357 -2.21581
C   3.88130 -1.63748 -2.09449
C   3.40762 -2.97018 -1.83159
C   2.67137 -3.65800 -2.82025
H   2.32962 -4.67972 -2.61367
C   2.37974 -3.07543 -4.06206
H   1.81724 -3.63152 -4.81947
C   2.84013 -1.77696 -4.32496
H   2.63055 -1.32018 -5.29955
C   3.59127 -1.05374 -3.37614
C   3.68087 -3.68161 -0.50530
H   4.23794 -2.97022  0.12622
C   4.54826 -4.94633 -0.69855
H   4.02736 -5.70404 -1.31114
H   4.77887 -5.41031  0.27684
H   5.50268 -4.71366 -1.19911
C   2.37754 -4.03487  0.24356
H   1.79575 -3.12442  0.47343
H   2.60252 -4.53386  1.20257
H   1.73814 -4.71993 -0.34291
C   4.09046  0.34512 -3.73900
H   4.77595  0.64579 -2.92762
C   4.87652  0.36683 -5.06782
H   5.70561 -0.36054 -5.05853
H   5.30298  1.36976 -5.24453
H   4.23278  0.12764 -5.93331
C   2.93262  1.36822 -3.77216
H   3.30565  2.37971 -4.01259
H   2.42100  1.41929 -2.79268
H   2.18232  1.09658 -4.53788
K   0.40353 -1.42443 -1.84289
Si -5.56946 -1.17263 -1.31543
Si -5.04878 -2.29216  2.44494
Al -2.59395 -1.13899  0.37019
N  -3.80069 -1.38770 -1.14373
N  -3.57372 -1.35884  2.04185
C  -3.04217 -1.60834 -2.33666
C  -2.57552 -0.51625 -3.14809
C  -1.76416 -0.77932 -4.27290
H  -1.42684  0.06074 -4.89244
C  -1.39460 -2.08507 -4.62659
H  -0.77446 -2.26788 -5.51055
C  -1.85215 -3.15449 -3.84246
H  -1.58243 -4.17947 -4.12330
C  -2.67468 -2.94523 -2.71664
C  -2.94078  0.93636 -2.83993
H  -3.55832  0.91955 -1.92720
C  -3.76920  1.57695 -3.97695
H  -4.67304  0.98704 -4.20435
H  -4.08623  2.59632 -3.69394
H  -3.18194  1.65488 -4.90984
C  -1.69871  1.79974 -2.53046
H  -1.00002  1.83718 -3.38665
H  -1.99914  2.83666 -2.30003
H  -1.15578  1.40708 -1.65188
C  -3.16439 -4.15547 -1.92046
H  -3.92432 -3.77284 -1.21694
C  -3.82752 -5.22640 -2.81306
H  -3.10333 -5.69927 -3.50048
H  -4.25883 -6.02977 -2.19059
H  -4.63723 -4.79676 -3.42655
C  -2.02630 -4.77468 -1.07805
H  -1.60743 -4.03200 -0.37312
H  -2.39279 -5.63361 -0.48811
H  -1.20468 -5.13682 -1.72380
C  -6.12727 -1.70372 -3.06112
H  -7.19652 -1.46800 -3.20371
H  -5.55799 -1.19276 -3.85467
H  -5.99997 -2.78968 -3.20850
C  -6.10873  0.64686 -1.04676
H  -5.63329  1.07388 -0.14681
H  -5.83531  1.27091 -1.91388
H  -7.20387  0.70956 -0.91628
C  -5.52707 -1.99977  4.26904
H  -6.36818 -2.65830  4.54840
H  -4.69268 -2.20262  4.95987
H  -5.84717 -0.95700  4.43483
C  -4.81770 -4.17084  2.16694
H  -4.37951 -4.37942  1.17592
H  -4.16109 -4.62475  2.92720
H  -5.79349 -4.68672  2.21724
C  -2.83428 -0.78586  3.12299
C  -3.01462  0.59952  3.46353
C  -2.22775  1.18216  4.47807
H  -2.38044  2.23815  4.73081
C  -1.27564  0.43699  5.18908
H  -0.68964  0.90048  5.98977
C  -1.10191 -0.91773  4.87108
H  -0.37051 -1.51137  5.43320
C  -1.85564 -1.54450  3.85545
C  -4.05228  1.46366  2.74575
H  -4.64832  0.77392  2.12301
C  -5.00858  2.17832  3.72488
H  -4.48296  2.92762  4.34367
H  -5.79874  2.71139  3.16785
H  -5.49510  1.46320  4.40937
C  -3.37841  2.48189  1.79825
H  -2.76473  1.96660  1.03565
H  -4.12966  3.09463  1.26916
H  -2.72076  3.17237  2.35862
C  -1.60356 -3.02713  3.57559
H  -2.26998 -3.30933  2.74403
C  -1.94651 -3.90942  4.79752
H  -2.98906 -3.76391  5.12550
H  -1.81159 -4.97806  4.55339
H  -1.29213 -3.68086  5.65793
C  -0.15501 -3.29371  3.11144
H  -0.00331 -4.36859  2.90896
H   0.06753 -2.74725  2.17749
H   0.58450 -2.99466  3.87685
C  -6.56738 -1.78206  1.40305
H  -6.72184 -0.69023  1.49694
H  -7.42446 -2.24263  1.93786
C  -6.58549 -2.21579 -0.07989
H  -6.29815 -3.27947 -0.18265
H  -7.62136 -2.15650 -0.47542
C   7.33540  0.49400 -0.89490
H   7.09759  1.07813 -1.80425
H   8.38485  0.15849 -1.03289
C   7.23311  1.37814  0.36839
H   7.34669  0.76922  1.28551
H   8.07902  2.09701  0.39164
H  -2.63781  8.06686 -2.46083
C  -4.50107  6.91661 -2.42419
C  -2.98528  7.07271 -2.12881
H  -2.78163  6.97591 -1.04966
H  -2.39890  6.30484 -2.65968
C  -5.29662  8.01061 -1.66208
H  -6.37793  7.91913 -1.85603
H  -4.96730  9.01214 -1.99048
H  -5.13496  7.93068 -0.57452
C  -4.75293  7.05582 -3.94978
H  -4.19872  6.28716 -4.51308
H  -4.41959  8.04976 -4.29662
H  -5.82457  6.94701 -4.18420
C  -4.95450  5.58594 -1.97553
C  -5.34114  4.48896 -1.60180
H  -5.68958  3.52411 -1.28132
188
TS(B-C)-K
K   0.62026 -2.28958  0.29747
Si  6.57665 -1.22303 -0.02249
Si  5.70688  2.39885 -1.40269
Al  3.43893  0.14736 -0.18292
N   4.80041 -1.25402 -0.25358
N   4.25549  1.89926 -0.48053
C   4.15905 -2.52589 -0.37967
C   3.82106 -3.03396 -1.68103
C   3.07402 -4.22324 -1.79812
H   2.81954 -4.59665 -2.79733
C   2.67698 -4.95608 -0.67013
H   2.12155 -5.89386 -0.78205
C   3.04152 -4.49066  0.60207
H   2.76813 -5.07871  1.48752
C   3.77162 -3.29415  0.77265
C   4.27751 -2.31598 -2.95175
H   4.96323 -1.51598 -2.62219
C   5.05101 -3.25218 -3.90615
H   5.89551 -3.74397 -3.39477
H   5.45340 -2.68065 -4.76086
H   4.40351 -4.04647 -4.31919
C   3.09944 -1.64133 -3.68765
H   2.35659 -2.38915 -4.02130
H   3.45335 -1.09933 -4.58287
H   2.58202 -0.91914 -3.02963
C   4.15128 -2.86779  2.19232
H   4.67113 -1.90022  2.10321
C   5.11459 -3.88349  2.84881
H   4.63158 -4.86824  2.98261
H   5.43072 -3.52999  3.84637
H   6.01993 -4.03841  2.23916
C   2.92070 -2.64349  3.09711
H   2.27944 -1.82614  2.72115
H   3.23756 -2.36515  4.11782
H   2.30730 -3.55967  3.18599
C   7.08543 -0.76504  1.76574
H   8.16162 -0.51661  1.79903
H   6.91382 -1.59260  2.47335
H   6.52840  0.11371  2.13310
C   7.31916 -2.93174 -0.43945
H   7.25300 -3.14150 -1.52066
H   6.80828 -3.75308  0.08881
H   8.38644 -2.95759 -0.15749
C   5.55857  2.00832 -3.27114
H   6.54867  2.08682 -3.75527
H   4.87887  2.70400 -3.79023
H   5.18428  0.98396 -3.43930
C   6.00098  4.27259 -1.19167
H   6.27693  4.51765 -0.15183
H   5.10954  4.86868 -1.44594
H   6.82783  4.60111 -1.84556
C   3.39296  2.91986  0.02511
C   2.38999  3.54086 -0.79870
C   1.50394  4.48282 -0.23298
H   0.74371  4.94998 -0.87026
C   1.56597  4.83096  1.12489
H   0.87453  5.57159  1.54129
C   2.54438  4.23293  1.93245
H   2.61237  4.51309  2.99066
C   3.46300  3.29898  1.41065
C   2.23944  3.20358 -2.28324
H   3.02831  2.47309 -2.52346
C   2.43293  4.44482 -3.18297
H   1.64775  5.20169 -3.00647
H   2.38424  4.16032 -4.24899
H   3.40731  4.92901 -3.00397
C   0.88512  2.52452 -2.58661
H   0.80398  1.55630 -2.05903
H   0.78773  2.31505 -3.66662
H   0.02959  3.16054 -2.29361
C   4.52936  2.71784  2.33930
H   5.19354  2.10948  1.70088
C   5.38111  3.81837  3.00949
H   5.83377  4.49034  2.26103
H   6.19642  3.36649  3.60124
H   4.78157  4.44132  3.69739
C   3.91221  1.78013  3.40079
H   4.69624  1.34807  4.04781
H   3.36559  0.94669  2.92199
H   3.20261  2.32313  4.05214
K   0.24465  1.77342  0.96987
Si -6.44092  1.49940  0.19779
Si -5.72137 -1.83823 -1.85706
Al -3.50559 -0.07212 -0.02034
N  -4.66232  1.44112 -0.02157
N  -4.24860 -1.62171 -0.84531
C  -3.92740  2.67756 -0.09016
C  -3.46960  3.34862  1.09330
C  -2.70493  4.52784  0.96919
H  -2.37656  5.04529  1.87899
C  -2.38290  5.07090 -0.28069
H  -1.80314  5.99776 -0.35164
C  -2.84248  4.42804 -1.43638
H  -2.61335  4.85756 -2.41876
C  -3.61395  3.25155 -1.36701
C  -3.82363  2.86512  2.50163
H  -4.36432  1.91040  2.38984
C  -4.75526  3.86801  3.22322
H  -5.67709  4.05793  2.64967
H  -5.04594  3.48114  4.21618
H  -4.25409  4.84035  3.37779
C  -2.57435  2.59234  3.36775
H  -1.92047  3.48181  3.43374
H  -2.87366  2.33756  4.40005
H  -1.99190  1.73681  2.98322
C  -4.10951  2.62208 -2.66872
H  -4.80073  1.81201 -2.37896
C  -4.88889  3.62276 -3.55013
H  -4.23999  4.43559 -3.92204
H  -5.31080  3.11036 -4.43264
H  -5.72017  4.08903 -2.99509
C  -2.94990  1.98552 -3.46610
H  -2.42703  1.21843 -2.86723
H  -3.32167  1.50372 -4.38805
H  -2.20330  2.74486 -3.75970
C  -7.06245  3.29184  0.01628
H  -8.11618  3.35896  0.33878
H  -6.47609  4.00742  0.61396
H  -7.01218  3.62087 -1.03550
C  -6.93912  0.81190  1.90980
H  -6.47849 -0.17428  2.09393
H  -6.62906  1.48260  2.72797
H  -8.03468  0.68603  1.97463
C  -6.07221 -3.69747 -2.09245
H  -6.90736 -3.82596 -2.80332
H  -5.19853 -4.23426 -2.49721
H  -6.35743 -4.18696 -1.14667
C  -5.54809 -1.07362 -3.60004
H  -5.19910 -0.02871 -3.56315
H  -4.84417 -1.64345 -4.22863
H  -6.52923 -1.08167 -4.10836
C  -3.39483 -2.76895 -0.68669
C  -3.58365 -3.65756  0.42258
C  -2.69098 -4.72862  0.61580
H  -2.83778 -5.39963  1.46959
C  -1.63177 -4.96980 -0.27076
H  -0.96386 -5.82516 -0.11856
C  -1.46963 -4.12920 -1.38165
H  -0.67074 -4.34041 -2.10430
C  -2.33297 -3.03537 -1.61130
C  -4.73292 -3.44687  1.40777
H  -5.44637 -2.76424  0.91428
C  -5.48019 -4.74992  1.76043
H  -4.85019 -5.44394  2.34501
H  -6.36833 -4.52416  2.37601
H  -5.81689 -5.28573  0.85681
C  -4.23924 -2.74011  2.68883
H  -3.71035 -1.79880  2.45609
H  -5.08434 -2.51397  3.36393
H  -3.52859 -3.38423  3.23762
C  -2.11798 -2.18020 -2.86072
H  -2.92141 -1.42545 -2.87106
C  -2.22430 -3.01483 -4.15656
H  -3.18568 -3.55258 -4.21251
H  -2.14281 -2.36370 -5.04469
H  -1.41913 -3.76836 -4.22354
C  -0.77764 -1.41709 -2.81576
H  -0.64974 -0.78518 -3.71171
H  -0.73350 -0.74864 -1.93555
H   0.08652 -2.10644 -2.78290
C  -7.27427 -1.06206 -1.05934
H  -7.37805 -1.43902 -0.02400
H  -8.11601 -1.52118 -1.61890
C  -7.40223  0.47811 -1.10176
H  -7.15798  0.86418 -2.10976
H  -8.46032  0.76874 -0.93139
C   7.30412  1.53235 -0.81340
H   7.43333  1.70462  0.27195
H   8.11534  2.11514 -1.29836
C   7.46087  0.03388 -1.15699
H   7.17806 -0.16214 -2.20873
H   8.53007 -0.25719 -1.08587
H   0.24518 -0.61631  6.50589
C  -0.89710 -1.19955  4.72278
C   0.21698 -0.37679  5.42757
H   1.20621 -0.60018  4.99526
H   0.03051  0.70528  5.32078
C  -0.61731 -2.71377  4.92520
H  -1.39149 -3.32505  4.43233
H  -0.61525 -2.95968  6.00227
H   0.36351 -2.99264  4.50613
C  -2.26580 -0.85081  5.36911
H  -2.49424  0.22098  5.25407
H  -2.24429 -1.08583  6.44864
H  -3.08232 -1.42670  4.90546
C  -0.90831 -0.87997  3.27470
C  -0.87858 -0.59526  2.05243
H  -1.89842 -0.29720  1.03513
188
C-K
K   0.90933 -1.74806  0.65960
Si  6.57285 -1.65584 -1.64663
Si  5.93386  2.22912 -2.20150
Al  3.96624  0.12786 -0.38022
N   4.87533 -1.41072 -1.14015
N   4.92755  1.78243 -0.79307
C   3.99921 -2.54134 -1.09050
C   3.13908 -2.82965 -2.20489
C   2.21118 -3.88665 -2.12117
H   1.56553 -4.09927 -2.98150
C   2.11278 -4.68724 -0.97400
H   1.40614 -5.52395 -0.93756
C   2.95657 -4.42019  0.11317
H   2.89966 -5.05507  1.00602
C   3.89489 -3.36578  0.08352
C   3.20229 -1.99490 -3.48441
H   4.12119 -1.38743 -3.41143
C   3.29330 -2.85603 -4.76190
H   4.13322 -3.56929 -4.71030
H   3.44384 -2.21269 -5.64646
H   2.37102 -3.43870 -4.93710
C   2.01046 -1.01438 -3.56743
H   1.04856 -1.55888 -3.59763
H   2.07302 -0.38934 -4.47617
H   1.99342 -0.34161 -2.68882
C   4.79835 -3.16388  1.30179
H   5.37908 -2.24474  1.11455
C   5.78896 -4.34170  1.45847
H   5.25495 -5.28708  1.66383
H   6.48085 -4.16004  2.30023
H   6.39106 -4.49291  0.54715
C   4.00807 -2.96059  2.61371
H   3.33436 -2.08679  2.56735
H   4.70354 -2.79745  3.45636
H   3.39743 -3.84656  2.86748
C   7.79225 -1.53956 -0.17776
H   8.83398 -1.51350 -0.54521
H   7.69954 -2.39876  0.50622
H   7.62106 -0.62167  0.40997
C   6.76756 -3.37013 -2.46313
H   6.22530 -3.41913 -3.42277
H   6.38220 -4.18099 -1.82340
H   7.83306 -3.57518 -2.66759
C   4.94555  2.16931 -3.83847
H   5.62864  2.24990 -4.70317
H   4.21576  2.99249 -3.91157
H   4.39189  1.21971 -3.93631
C   6.62915  3.99224 -1.97481
H   7.35595  4.03304 -1.14566
H   5.83576  4.72579 -1.75596
H   7.14824  4.31750 -2.89342
C   4.52759  2.79383  0.13121
C   3.34221  3.58451 -0.07493
C   2.92515  4.49368  0.92126
H   2.02616  5.09739  0.74574
C   3.63520  4.65367  2.12055
H   3.30278  5.37710  2.87365
C   4.79845  3.89497  2.32329
H   5.37235  4.02876  3.24832
C   5.26210  2.98136  1.35397
C   2.51222  3.47917 -1.35541
H   2.97345  2.68451 -1.96482
C   2.54899  4.79649 -2.16374
H   2.08520  5.62758 -1.60235
H   1.99361  4.68526 -3.11184
H   3.58235  5.09568 -2.40640
C   1.05269  3.05641 -1.07893
H   1.01824  2.06864 -0.58481
H   0.48569  2.97722 -2.02304
H   0.52415  3.78623 -0.43900
C   6.54022  2.19079  1.63384
H   6.79135  1.67241  0.69221
C   7.72776  3.09761  2.02133
H   7.90379  3.87814  1.26214
H   8.65067  2.49952  2.11823
H   7.56349  3.60455  2.98924
C   6.30422  1.10588  2.70904
H   7.22339  0.52138  2.89121
H   5.51384  0.39993  2.39089
H   5.99788  1.55658  3.67176
K   2.30245  1.59311  2.41337
Si -7.22544  1.38154  0.59303
Si -6.40924 -2.53791  0.00035
Al -4.44954  0.03079 -0.46116
N  -5.70801  1.35742 -0.38020
N  -4.80178 -1.72133 -0.05365
C  -5.36601  2.53264 -1.16017
C  -4.61653  3.60386 -0.58711
C  -4.30091  4.72082 -1.38679
H  -3.72324  5.54249 -0.94754
C  -4.70193  4.80140 -2.72379
H  -4.44530  5.67845 -3.32739
C  -5.43189  3.74632 -3.28433
H  -5.74210  3.80567 -4.33317
C  -5.77702  2.61105 -2.52756
C  -4.12223  3.57485  0.85935
H  -4.48691  2.63670  1.31107
C  -4.68832  4.74934  1.68866
H  -5.79151  4.76408  1.67289
H  -4.36139  4.67570  2.74105
H  -4.33989  5.72285  1.30047
C  -2.57774  3.55320  0.92919
H  -2.14535  4.47318  0.49672
H  -2.23917  3.48072  1.97830
H  -2.16514  2.69516  0.37264
C  -6.53859  1.46246 -3.19072
H  -6.99469  0.86904 -2.37849
C  -7.67299  1.92794 -4.12643
H  -7.28716  2.44327 -5.02354
H  -8.25726  1.06011 -4.47876
H  -8.36234  2.61996 -3.61385
C  -5.56001  0.53297 -3.94633
H  -4.77404  0.13377 -3.27696
H  -6.08951 -0.32544 -4.39682
H  -5.04227  1.08079 -4.75330
C  -8.29762  2.84275  0.02248
H  -9.19434  2.91938  0.66152
H  -7.75078  3.79743  0.08588
H  -8.63298  2.71913 -1.02057
C  -6.85283  1.55972  2.45479
H  -6.12294  0.80701  2.79869
H  -6.44537  2.55529  2.69474
H  -7.77685  1.42335  3.04455
C  -6.20556 -4.22932  0.84212
H  -7.16909 -4.76768  0.83654
H  -5.46294 -4.85584  0.32171
H  -5.87920 -4.12622  1.89019
C  -7.11414 -2.78607 -1.75459
H  -7.12331 -1.84290 -2.32753
H  -6.52860 -3.52232 -2.32897
H  -8.15457 -3.15315 -1.70003
C  -3.62203 -2.51120  0.22318
C  -3.11269 -2.56356  1.55991
C  -1.98387 -3.35887  1.83509
H  -1.59645 -3.40420  2.85726
C  -1.34897 -4.09439  0.82251
H  -0.49032 -4.73429  1.05811
C  -1.82942 -4.01370 -0.49104
H  -1.32592 -4.57873 -1.28399
C  -2.95802 -3.23281 -0.81564
C  -3.75870 -1.73564  2.67092
H  -4.82816 -1.63276  2.41112
C  -3.67128 -2.38135  4.06803
H  -2.63654 -2.38804  4.45222
H  -4.27882 -1.80517  4.78695
H  -4.04319 -3.42028  4.06263
C  -3.14408 -0.31599  2.70595
H  -3.25165  0.20877  1.73236
H  -3.64100  0.31052  3.46809
H  -2.06045 -0.35167  2.92679
C  -3.41552 -3.17284 -2.27300
H  -4.33055 -2.55718 -2.30010
C  -3.76788 -4.56890 -2.83322
H  -4.53472 -5.07202 -2.21994
H  -4.15348 -4.48632 -3.86461
H  -2.88336 -5.22959 -2.86411
C  -2.36017 -2.47681 -3.16352
H  -2.71617 -2.40371 -4.20620
H  -2.14352 -1.45691 -2.80285
H  -1.41067 -3.04184 -3.17410
C  -7.69735 -1.53132  0.99147
H  -7.30850 -1.35272  2.01197
H  -8.53290 -2.24978  1.12598
C  -8.24299 -0.22164  0.36938
H  -8.46778 -0.35877 -0.70543
H  -9.21914  0.02675  0.83589
C   7.43561  1.07068 -2.43843
H   8.03123  1.05779 -1.50575
H   8.06890  1.60469 -3.17801
C   7.16089 -0.36859 -2.93351
H   6.45632 -0.36341 -3.78693
H   8.09782 -0.80799 -3.33611
H   1.85935  0.62355  7.47091
C   0.59782 -0.22796  5.87518
C   1.84943  0.55045  6.36787
H   2.77661  0.04469  6.04784
H   1.85600  1.57984  5.96452
C   0.61340 -1.64640  6.50824
H  -0.26986 -2.22340  6.18727
H   0.60471 -1.58347  7.61226
H   1.51314 -2.20264  6.19681
C  -0.67674  0.52358  6.34579
H  -0.71092  1.54212  5.92199
H  -0.69880  0.60567  7.44831
H  -1.58530 -0.00806  6.01844
C   0.61344 -0.34021  4.39479
C   0.60957 -0.48756  3.14797
H  -2.99067  0.38986 -0.98254
188
TS(C-D)-K
K   0.60138 -2.21568  0.47312
Si  6.63090 -1.06165 -0.12056
Si  5.57916  2.44431 -1.65643
Al  3.44605  0.17792 -0.24436
N   4.85271 -1.17345 -0.28786
N   4.19510  1.94590 -0.63879
C   4.25169 -2.47232 -0.30201
C   3.94026 -3.10562 -1.55312
C   3.23680 -4.32604 -1.56664
H   3.00463 -4.79766 -2.52908
C   2.85125 -4.96408 -0.37899
H   2.32931 -5.92722 -0.40820
C   3.18601 -4.37224  0.84749
H   2.92375 -4.88600  1.78114
C   3.87965 -3.14416  0.91363
C   4.36517 -2.47626 -2.88013
H   5.04995 -1.64953 -2.62274
C   5.12178 -3.46590 -3.79206
H   5.98048 -3.92188 -3.27113
H   5.50137 -2.94648 -4.68948
H   4.47015 -4.28689 -4.14177
C   3.16157 -1.85932 -3.62527
H   2.42214 -2.63626 -3.89408
H   3.48448 -1.36599 -4.55964
H   2.65055 -1.10794 -2.99549
C   4.25987 -2.59529  2.29066
H   4.71592 -1.60574  2.12213
C   5.30647 -3.50457  2.97723
H   4.88907 -4.50590  3.18753
H   5.62919 -3.06891  3.93968
H   6.20093 -3.64408  2.34793
C   3.04641 -2.39339  3.22301
H   2.32961 -1.65291  2.82595
H   3.37961 -2.02443  4.20934
H   2.50314 -3.34025  3.40011
C   7.17094 -0.47402  1.61871
H   8.24420 -0.21116  1.61518
H   7.02033 -1.25193  2.38483
H   6.60773  0.42125  1.93248
C   7.42839 -2.76407 -0.45522
H   7.33650 -3.04386 -1.51852
H   6.96630 -3.56851  0.13993
H   8.50413 -2.73257 -0.20810
C   5.34735  1.95001 -3.49118
H   6.29904  2.06499 -4.04071
H   4.59282  2.57447 -3.99749
H   5.03094  0.89712 -3.58658
C   5.81314  4.33625 -1.56070
H   6.13006  4.64793 -0.55085
H   4.88715  4.88413 -1.79997
H   6.59300  4.65849 -2.27285
C   3.32136  2.95661 -0.13374
C   2.23004  3.47645 -0.91506
C   1.33373  4.40234 -0.33859
H   0.50702  4.79266 -0.94456
C   1.47349  4.83597  0.98842
H   0.77395  5.56473  1.41252
C   2.54126  4.34199  1.75256
H   2.67029  4.69092  2.78433
C   3.47012  3.42566  1.21792
C   2.00217  3.05413 -2.36748
H   2.79360  2.32732 -2.61256
C   2.12001  4.25031 -3.33909
H   1.33477  5.00432 -3.15022
H   2.01037  3.91181 -4.38474
H   3.09545  4.75596 -3.24563
C   0.64822  2.33608 -2.55938
H   0.60653  1.41208 -1.95461
H   0.51081  2.04417 -3.61565
H  -0.20552  2.97964 -2.27891
C   4.62788  2.95180  2.09644
H   5.28858  2.36043  1.43890
C   5.44695  4.12694  2.67343
H   5.80488  4.79980  1.87600
H   6.32682  3.74806  3.22237
H   4.85512  4.73435  3.38166
C   4.13834  2.01854  3.22640
H   4.98565  1.66380  3.83977
H   3.62333  1.13173  2.81273
H   3.43268  2.53983  3.89951
K   0.41684  1.67295  1.20073
Si -6.51823  1.18015  0.39515
Si -5.70890 -2.09120 -1.76790
Al -3.59199 -0.03099 -0.43466
N  -4.76729  1.32518 -0.02888
N  -4.17593 -1.72134 -0.88599
C  -4.17651  2.64444 -0.15527
C  -3.72297  3.36126  0.99697
C  -3.09844  4.61302  0.82198
H  -2.75673  5.16243  1.70717
C  -2.91792  5.17675 -0.44633
H  -2.43488  6.15362 -0.55638
C  -3.38652  4.48601 -1.56911
H  -3.26688  4.93023 -2.56395
C  -4.02550  3.23614 -1.44981
C  -3.91283  2.84337  2.42458
H  -4.43102  1.87305  2.35720
C  -4.79237  3.80175  3.26266
H  -5.76847  3.99184  2.78621
H  -4.97949  3.37389  4.26328
H  -4.29908  4.77914  3.40825
C  -2.56937  2.59023  3.14505
H  -1.91160  3.47823  3.09496
H  -2.74475  2.37664  4.21418
H  -2.04490  1.70793  2.73665
C  -4.54540  2.55966 -2.71919
H  -5.11901  1.67275 -2.39568
C  -5.51014  3.46858 -3.51334
H  -4.99559  4.36030 -3.91239
H  -5.93487  2.92124 -4.37311
H  -6.34492  3.82026 -2.88409
C  -3.38940  2.07405 -3.62305
H  -2.71789  1.38048 -3.08693
H  -3.77908  1.55592 -4.51730
H  -2.77337  2.92327 -3.96775
C  -7.31695  2.90270  0.30518
H  -8.34271  2.85865  0.71033
H  -6.75577  3.65874  0.87589
H  -7.38108  3.25468 -0.73819
C  -6.75020  0.42313  2.12951
H  -6.13197 -0.48131  2.26186
H  -6.48174  1.13162  2.92980
H  -7.80533  0.13235  2.27858
C  -5.88486 -3.97054 -1.98611
H  -6.71115 -4.17571 -2.68888
H  -4.96949 -4.42773 -2.39536
H  -6.11771 -4.47699 -1.03596
C  -5.72264 -1.29685 -3.50356
H  -5.47754 -0.22192 -3.47746
H  -5.00357 -1.78894 -4.17870
H  -6.72667 -1.39708 -3.95364
C  -3.21444 -2.78699 -0.70864
C  -3.26032 -3.59828  0.47115
C  -2.30546 -4.62017  0.64012
H  -2.34409 -5.23795  1.54443
C  -1.32242 -4.87467 -0.32565
H  -0.60376 -5.68984 -0.18650
C  -1.28795 -4.08983 -1.48718
H  -0.53597 -4.30080 -2.25696
C  -2.21731 -3.04919 -1.70269
C  -4.31438 -3.39181  1.55950
H  -5.00043 -2.60871  1.19265
C  -5.14183 -4.66990  1.82620
H  -4.51392 -5.47613  2.24537
H  -5.93942 -4.46133  2.56048
H  -5.61410 -5.06133  0.90994
C  -3.67886 -2.89001  2.87578
H  -3.03384 -2.00745  2.72420
H  -4.46649 -2.64054  3.60964
H  -3.04657 -3.67709  3.32645
C  -2.13593 -2.26336 -3.01285
H  -2.93481 -1.50294 -2.98660
C  -2.39031 -3.17394 -4.23661
H  -3.35887 -3.69643 -4.16256
H  -2.39065 -2.58011 -5.16755
H  -1.60512 -3.94444 -4.33483
C  -0.79117 -1.52093 -3.16506
H  -0.76897 -0.94496 -4.10654
H  -0.62863 -0.80966 -2.33724
H   0.06186 -2.22181 -3.19112
C  -7.23971 -1.44644 -0.82755
H  -7.21872 -1.84087  0.20594
H  -8.09195 -1.96225 -1.31705
C  -7.48834  0.08078 -0.83337
H  -7.36921  0.49507 -1.85268
H  -8.54711  0.28215 -0.56629
C   7.23491  1.66574 -1.10490
H   7.41274  1.90985 -0.04030
H   8.00024  2.24224 -1.66619
C   7.42799  0.15396 -1.36220
H   7.11075 -0.11483 -2.38785
H   8.50869 -0.09755 -1.31880
H   0.44937 -0.10872  6.78641
C  -0.66242 -0.91519  5.06569
C   0.40511  0.02494  5.68977
H   1.40458 -0.18632  5.27421
H   0.16315  1.08175  5.48266
C  -0.30080 -2.38585  5.41169
H  -1.04481 -3.07992  4.98597
H  -0.27694 -2.53203  6.50741
H   0.68941 -2.65148  5.00597
C  -2.04700 -0.58438  5.68551
H  -2.33043  0.46072  5.47751
H  -2.02278 -0.72451  6.78197
H  -2.83076 -1.23818  5.26924
C  -0.69852 -0.73511  3.59111
C  -0.74193 -0.59400  2.34374
H  -2.07140  0.36124 -0.66508
188
D-K
K  -0.20910 -2.06426 -0.19186
Si  5.85550 -2.06172  0.72684
Si  6.05578  1.28339 -1.36475
Al  3.19451 -0.05600 -0.11616
N   4.16535 -1.71420  0.22602
N   4.45713  1.37326 -0.56435
C   3.25610 -2.81995  0.23441
C   2.97290 -3.52926 -0.98319
C   2.01290 -4.56167 -0.98651
H   1.80742 -5.09609 -1.92117
C   1.33488 -4.93943  0.18267
H   0.60836 -5.75912  0.16521
C   1.62597 -4.26888  1.38006
H   1.12008 -4.57670  2.30346
C   2.57001 -3.22053  1.43223
C   3.70516 -3.18817 -2.28152
H   4.54319 -2.52837 -1.99604
C   4.28736 -4.43253 -2.98543
H   4.92416 -5.02291 -2.30531
H   4.90076 -4.12852 -3.85147
H   3.49554 -5.10208 -3.36672
C   2.79963 -2.39059 -3.24644
H   1.91145 -2.98256 -3.53515
H   3.34353 -2.12452 -4.17035
H   2.44549 -1.45453 -2.77529
C   2.84857 -2.55450  2.78012
H   3.61556 -1.78443  2.59896
C   3.40251 -3.56190  3.81299
H   2.65903 -4.34130  4.05879
H   3.66462 -3.04678  4.75412
H   4.30606 -4.07206  3.43952
C   1.60551 -1.83424  3.34237
H   1.25411 -1.05043  2.64789
H   1.83909 -1.34855  4.30638
H   0.77297 -2.53884  3.51903
C   6.27196 -1.43509  2.48781
H   7.36513 -1.47628  2.64409
H   5.80145 -2.05091  3.27130
H   5.95334 -0.39070  2.64274
C   6.16261 -3.94557  0.69723
H   6.10695 -4.34728 -0.32868
H   5.43182 -4.49825  1.31004
H   7.17067 -4.16581  1.09045
C   5.94546  0.46032 -3.08994
H   6.95239  0.16766 -3.43785
H   5.51136  1.12715 -3.85320
H   5.32612 -0.45192 -3.05198
C   6.80958  3.02702 -1.53956
H   6.99853  3.47919 -0.55107
H   6.16117  3.71797 -2.10105
H   7.77544  2.96244 -2.07072
C   3.90378  2.64726 -0.23678
C   3.29871  3.49201 -1.23373
C   2.66017  4.68812 -0.84618
H   2.20982  5.32553 -1.61611
C   2.60545  5.09407  0.49616
H   2.11844  6.03500  0.77299
C   3.21577  4.29244  1.46890
H   3.20800  4.61810  2.51613
C   3.87135  3.08964  1.13186
C   3.30178  3.10877 -2.71407
H   4.06619  2.32626 -2.83945
C   3.65670  4.28114 -3.65288
H   2.86609  5.05262 -3.67111
H   3.77443  3.91615 -4.68804
H   4.59704  4.77533 -3.35619
C   1.95639  2.47522 -3.12680
H   1.75104  1.56915 -2.52788
H   1.96697  2.17542 -4.18972
H   1.12202  3.19043 -2.99351
C   4.60240  2.32466  2.23516
H   5.00479  1.41120  1.76387
C   5.79869  3.14316  2.77401
H   6.49117  3.42339  1.96252
H   6.36486  2.55899  3.52096
H   5.46243  4.07543  3.26235
C   3.67161  1.89400  3.38848
H   4.23377  1.32233  4.14794
H   2.85092  1.25342  3.01961
H   3.22202  2.76545  3.89863
K   0.43437  2.37773  0.18887
Si -5.46190  1.88683  1.29980
Si -5.60744 -0.28619 -2.06754
Al -3.07735  0.05226  0.06415
N  -3.77925  1.70884  0.70720
N  -4.06410 -0.82034 -1.34269
C  -2.88495  2.80658  0.90857
C  -2.16257  2.97453  2.14177
C  -1.33433  4.10427  2.32431
H  -0.81618  4.23114  3.28248
C  -1.17098  5.07346  1.32574
H  -0.53973  5.95142  1.49713
C  -1.84397  4.90066  0.10852
H  -1.73247  5.65440 -0.68039
C  -2.69457  3.79891 -0.11636
C  -2.24407  1.96477  3.28754
H  -2.89916  1.14159  2.95699
C  -2.84224  2.58372  4.57150
H  -3.85159  2.99078  4.39653
H  -2.91783  1.82191  5.36768
H  -2.21374  3.40547  4.95973
C  -0.85408  1.36008  3.58833
H  -0.11920  2.13756  3.86610
H  -0.91157  0.64635  4.42595
H  -0.46248  0.80050  2.72021
C  -3.41403  3.70358 -1.45687
H  -4.02836  2.79028 -1.40076
C  -4.35365  4.90386 -1.70759
H  -3.79101  5.85141 -1.78751
H  -4.90968  4.76754 -2.65196
H  -5.08893  5.02057 -0.89438
C  -2.42179  3.54341 -2.62963
H  -1.78392  2.65308 -2.49539
H  -2.96202  3.42393 -3.58525
H  -1.76674  4.42861 -2.72873
C  -5.74178  3.64499  1.98132
H  -6.75492  3.71424  2.41446
H  -5.01807  3.91249  2.76789
H  -5.66270  4.40723  1.18837
C  -5.84712  0.61563  2.66968
H  -5.53764 -0.39959  2.37095
H  -5.30936  0.86341  3.60037
H  -6.92842  0.59770  2.89412
C  -6.41512 -1.68560 -3.08373
H  -7.14119 -1.24094 -3.78655
H  -5.67593 -2.24765 -3.67903
H  -6.96006 -2.40194 -2.44963
C  -5.48698  1.16367 -3.31317
H  -4.98684  2.05724 -2.91230
H  -4.95805  0.86287 -4.23217
H  -6.51207  1.45890 -3.60399
C  -3.33011 -1.92902 -1.88416
C  -3.57972 -3.28435 -1.46299
C  -2.70638 -4.31420 -1.87231
H  -2.89949 -5.33681 -1.52735
C  -1.62496 -4.07641 -2.72930
H  -0.96593 -4.89505 -3.03783
C  -1.44243 -2.78173 -3.23377
H  -0.65108 -2.59813 -3.97004
C  -2.27976 -1.71366 -2.84734
C  -4.80865 -3.69280 -0.64732
H  -5.38246 -2.77181 -0.44583
C  -5.69523 -4.68364 -1.44287
H  -5.19402 -5.66272 -1.54718
H  -6.64643 -4.85901 -0.90926
H  -5.92945 -4.32169 -2.45517
C  -4.44671 -4.33084  0.70870
H  -3.85424 -3.63177  1.31549
H  -5.36423 -4.59610  1.26440
H  -3.86784 -5.26288  0.56998
C  -2.11302 -0.37525 -3.56570
H  -2.73655  0.35822 -3.02718
C  -2.64028 -0.49463 -5.01688
H  -3.67679 -0.86962 -5.04421
H  -2.61393  0.48559 -5.52566
H  -2.01992 -1.19569 -5.60391
C  -0.66364  0.14436 -3.57892
H  -0.61238  1.12858 -4.07611
H  -0.27157  0.26212 -2.55399
H   0.01771 -0.52951 -4.12833
C  -6.87340  0.22773 -0.72542
H  -6.89751 -0.55753  0.05448
H  -7.84973  0.14445 -1.24731
C  -6.75183  1.63377 -0.08976
H  -6.58032  2.39965 -0.87025
H  -7.71749  1.91315  0.38225
C   7.33196  0.25168 -0.38309
H   7.37240  0.61675  0.66073
H   8.30917  0.53334 -0.82839
C   7.16364 -1.28383 -0.42582
H   6.98933 -1.63183 -1.46157
H   8.10903 -1.77411 -0.11127
H  -2.20618 -2.43449  5.99836
C  -2.81853 -2.64201  3.90749
C  -2.13167 -1.85973  5.05797
H  -1.06455 -1.68770  4.84308
H  -2.61775 -0.88242  5.21249
C  -2.11994 -4.01955  3.74711
H  -2.59782 -4.62114  2.95754
H  -2.17899 -4.58312  4.69509
H  -1.05430 -3.89489  3.48986
C  -4.31095 -2.86509  4.28147
H  -4.83293 -1.90170  4.40050
H  -4.37935 -3.42012  5.23422
H  -4.83327 -3.44425  3.50380
C  -2.74985 -1.87110  2.64034
C  -2.79117 -1.22105  1.58168
H  -1.53569  0.39553 -0.46552
204
E-K
K  -0.02040  1.35672  1.20379
Si -5.78597  0.30177  2.43341
Si -6.35720 -0.36886 -1.41870
Al -3.31693 -0.21122  0.12635
N  -4.18003  0.57905  1.68243
N  -4.66976 -0.88560 -1.10556
C  -3.25742  1.39359  2.41123
C  -3.11698  2.78723  2.08756
C  -2.15392  3.56951  2.75705
H  -2.05897  4.63170  2.50320
C  -1.33452  3.02738  3.75855
H  -0.60640  3.65528  4.28273
C  -1.47739  1.67239  4.09171
H  -0.85083  1.24575  4.88433
C  -2.41813  0.84434  3.44140
C  -4.00226  3.44258  1.02707
H  -4.79898  2.71289  0.79968
C  -4.66683  4.74434  1.52360
H  -5.22116  4.58286  2.46345
H  -5.37728  5.12260  0.76799
H  -3.92740  5.54488  1.70497
C  -3.21972  3.69321 -0.28193
H  -2.37325  4.38446 -0.11431
H  -3.87267  4.14081 -1.05246
H  -2.81503  2.74590 -0.68624
C  -2.51177 -0.62265  3.86397
H  -3.31454 -1.07508  3.25947
C  -2.88406 -0.77193  5.35628
H  -2.09823 -0.36113  6.01513
H  -3.01002 -1.83746  5.61773
H  -3.82500 -0.24854  5.59501
C  -1.21321 -1.39651  3.54962
H  -1.00463 -1.39267  2.46451
H  -1.30243 -2.45174  3.86318
H  -0.33872 -0.96879  4.07191
C  -5.99345 -1.48494  3.08584
H  -7.05378 -1.67831  3.32907
H  -5.40443 -1.66196  4.00068
H  -5.68125 -2.22992  2.33454
C  -6.03270  1.50286  3.89548
H  -6.08142  2.55018  3.55217
H  -5.21835  1.43451  4.63507
H  -6.98121  1.27348  4.41217
C  -6.45466  1.43499 -2.05004
H  -7.49817  1.79609 -2.01268
H  -6.10665  1.53008 -3.09178
H  -5.84399  2.11144 -1.42782
C  -7.16218 -1.51754 -2.71261
H  -7.31239 -2.53152 -2.30430
H  -6.55508 -1.61683 -3.62681
H  -8.15172 -1.12226 -3.00194
C  -4.09293 -1.85267 -1.98680
C  -3.49558 -1.47280 -3.23884
C  -2.86670 -2.45062 -4.03876
H  -2.42710 -2.15099 -4.99810
C  -2.80729 -3.79592 -3.64787
H  -2.32836 -4.54138 -4.29116
C  -3.39492 -4.17437 -2.43233
H  -3.37063 -5.22800 -2.12929
C  -4.04415 -3.23716 -1.60278
C  -3.52554 -0.02994 -3.74555
H  -4.05175  0.56302 -2.98000
C  -4.29523  0.09991 -5.07940
H  -3.79748 -0.46057 -5.89102
H  -4.34945  1.15759 -5.39280
H  -5.32563 -0.28285 -4.99472
C  -2.10738  0.56329 -3.88444
H  -1.59221  0.57705 -2.90775
H  -2.15309  1.60493 -4.24857
H  -1.49078 -0.01006 -4.60113
C  -4.70103 -3.72513 -0.31131
H  -5.25580 -2.86184  0.09555
C  -5.70661 -4.87049 -0.56055
H  -6.46520 -4.58601 -1.30895
H  -6.23034 -5.13192  0.37558
H  -5.20693 -5.78636 -0.92400
C  -3.64967 -4.14136  0.74154
H  -4.13641 -4.47208  1.67622
H  -2.97975 -3.29701  0.98885
H  -3.02571 -4.97761  0.37520
K  -0.61818 -2.17265 -1.51872
Si  5.25011 -3.08388 -0.60749
Si  5.57168  0.95224 -0.56965
Al  3.00529 -0.88904  0.28601
N   3.62799 -2.33877 -0.81208
N   3.90525  0.79868  0.06113
C   2.67196 -3.08143 -1.56923
C   1.93202 -4.17190 -0.98859
C   1.06263 -4.94005 -1.79388
H   0.53253 -5.78766 -1.34271
C   0.87870 -4.66196 -3.15483
H   0.22420 -5.28858 -3.76942
C   1.55471 -3.56888 -3.71575
H   1.41403 -3.34165 -4.77865
C   2.43453 -2.77022 -2.95550
C   2.04223 -4.53554  0.49328
H   2.80069 -3.87414  0.94256
C   2.47868 -6.00122  0.71165
H   3.42873 -6.22388  0.19800
H   2.61873 -6.20228  1.78815
H   1.72351 -6.71665  0.33861
C   0.71316 -4.25729  1.23215
H  -0.12268 -4.84355  0.80605
H   0.79741 -4.52686  2.29900
H   0.45376 -3.18437  1.19924
C   3.14101 -1.60140 -3.64123
H   3.50506 -0.94491 -2.83131
C   4.36636 -2.06595 -4.46237
H   4.06524 -2.79284 -5.23827
H   4.84208 -1.20794 -4.97004
H   5.12609 -2.54402 -3.82592
C   2.20239 -0.78384 -4.55410
H   1.27622 -0.48508 -4.03542
H   2.70950  0.13632 -4.89257
H   1.91524 -1.34479 -5.46176
C   5.46253 -4.58115 -1.77197
H   6.46337 -5.01844 -1.60859
H   4.71755 -5.36461 -1.55458
H   5.37331 -4.33096 -2.84043
C   5.60947 -3.73212  1.15381
H   5.37355 -2.97621  1.91876
H   5.01890 -4.63510  1.38112
H   6.67878 -3.99913  1.23413
C   6.42387  2.51229  0.12668
H   7.28867  2.77062 -0.50932
H   5.74863  3.38401  0.14609
H   6.79993  2.34603  1.14901
C   5.73374  1.11335 -2.47081
H   5.20330  0.31856 -3.01830
H   5.36844  2.08498 -2.83955
H   6.80453  1.04139 -2.73701
C   3.17279  1.97463  0.42456
C   3.14196  2.45569  1.78622
C   2.37674  3.59686  2.11193
H   2.37859  3.95182  3.14905
C   1.64281  4.30296  1.15136
H   1.06866  5.19381  1.42718
C   1.67893  3.85881 -0.17644
H   1.13574  4.42477 -0.94310
C   2.42374  2.72068 -0.55619
C   3.93847  1.81496  2.92557
H   4.43165  0.91624  2.51860
C   5.01464  2.78090  3.47825
H   4.54995  3.64796  3.98200
H   5.64449  2.26518  4.22456
H   5.66991  3.17118  2.68547
C   3.02185  1.37247  4.08782
H   2.28771  0.62091  3.75793
H   3.62311  0.90955  4.89005
H   2.48983  2.23275  4.53387
C   2.40468  2.34247 -2.03615
H   3.03659  1.44638 -2.15054
C   2.97914  3.47521 -2.91884
H   3.97635  3.79353 -2.57182
H   3.07195  3.14066 -3.96733
H   2.32327  4.36415 -2.91085
C   0.97785  1.98613 -2.50469
H   0.96400  1.74510 -3.58086
H   0.59049  1.10851 -1.95682
H   0.27771  2.82573 -2.34620
C   6.65332 -0.54846 -0.06655
H   6.45187 -0.80624  0.99095
H   7.67835 -0.12253 -0.06462
C   6.62423 -1.80801 -0.97070
H   6.58768 -1.52062 -2.03781
H   7.57027 -2.37588 -0.85098
C  -7.47409 -0.45164  0.12913
H  -7.43484 -1.47469  0.54913
H  -8.50104 -0.34562 -0.27964
C  -7.23921  0.60485  1.23130
H  -7.14488  1.61674  0.79362
H  -8.12727  0.65777  1.89556
H   3.51292 -4.64852  5.47277
C   3.38247 -2.63152  4.62073
C   3.33332 -4.17816  4.48924
H   2.34743 -4.51030  4.12338
H   4.10196 -4.53719  3.78568
C   2.28358 -2.17311  5.61618
H   2.29772 -1.07854  5.74601
H   2.44896 -2.64031  6.60359
H   1.28253 -2.46585  5.25899
C   4.77686 -2.21688  5.16647
H   5.57895 -2.54686  4.48590
H   4.94941 -2.67696  6.15609
H   4.84956 -1.12227  5.27542
C   3.17122 -2.00965  3.29330
C   3.05013 -1.49593  2.17080
H   1.40766 -0.62713 -0.13679
H  -0.85446  5.64113 -3.22792
C  -0.15890  6.37169 -2.86131
C   0.61935  7.22534 -2.46275
C   1.55015  8.27094 -1.99481
C   1.69128  8.18530 -0.45137
C   2.93721  8.05905 -2.65864
C   0.98701  9.66249 -2.39200
H  -0.00038  9.83520 -1.93312
H   0.87752  9.74713 -3.48566
H   1.67401 10.45565 -2.04858
H   2.38448  8.96743 -0.09531
H   0.71679  8.33554  0.04233
H   2.08865  7.20367 -0.14492
H   3.35751  7.07640 -2.38941
H   3.63782  8.84192 -2.31916
H   2.86184  8.11267 -3.75712
204
TS(E-F)-K
K   0.94603  2.38128 -0.08367
Si -6.32098  0.69296  2.35705
Si -6.50135 -2.33956 -0.14977
Al -3.99750 -0.08584  0.07536
N  -5.15649  1.08076  1.04926
N  -4.78179 -1.81674 -0.18235
C  -4.86495  2.47093  0.80863
C  -5.61254  3.20052 -0.17191
C  -5.27491  4.53883 -0.45025
H  -5.84776  5.08723 -1.20721
C  -4.23527  5.18868  0.22731
H  -3.99555  6.23442  0.00567
C  -3.52338  4.48847  1.20809
H  -2.72522  5.00028  1.76073
C  -3.81796  3.14511  1.51594
C  -6.76708  2.54818 -0.93310
H  -6.99000  1.60222 -0.40950
C  -8.04948  3.40742 -0.93583
H  -8.35583  3.68352  0.08736
H  -8.88163  2.85294 -1.40434
H  -7.91891  4.34332 -1.50788
C  -6.35163  2.18774 -2.37643
H  -6.08251  3.09339 -2.94890
H  -7.17445  1.68076 -2.91189
H  -5.47376  1.51734 -2.38097
C  -2.99888  2.44566  2.60131
H  -3.42485  1.43572  2.72299
C  -3.07714  3.16989  3.96255
H  -2.64565  4.18568  3.91065
H  -2.51843  2.61102  4.73442
H  -4.12078  3.27165  4.30426
C  -1.52827  2.26042  2.16324
H  -1.49744  1.68622  1.21903
H  -0.95187  1.71531  2.93280
H  -1.04632  3.24668  2.01204
C  -5.46268 -0.17791  3.82708
H  -6.21381 -0.54815  4.54780
H  -4.78854  0.50640  4.36887
H  -4.86524 -1.04275  3.49269
C  -7.12636  2.29598  2.99984
H  -7.76444  2.76572  2.23284
H  -6.37361  3.04119  3.30454
H  -7.75941  2.07110  3.87607
C  -7.51571 -1.52375 -1.54600
H  -8.58974 -1.75142 -1.42255
H  -7.20801 -1.88665 -2.54038
H  -7.40171 -0.42715 -1.53770
C  -6.59603 -4.23346 -0.35959
H  -6.14923 -4.75902  0.50118
H  -6.07463 -4.58117 -1.26632
H  -7.65212 -4.54714 -0.43410
C  -3.80769 -2.78598 -0.58809
C  -3.44634 -2.95359 -1.96784
C  -2.46289 -3.90410 -2.31780
H  -2.21502 -4.04698 -3.37706
C  -1.82972 -4.69766 -1.35128
H  -1.09653 -5.45483 -1.64846
C  -2.17677 -4.53303 -0.00189
H  -1.69822 -5.16407  0.75555
C  -3.15147 -3.59793  0.39807
C  -4.12428 -2.16474 -3.08928
H  -4.81768 -1.45586 -2.60571
C  -4.94791 -3.09225 -4.01285
H  -4.29866 -3.81514 -4.53903
H  -5.47960 -2.50240 -4.78043
H  -5.69717 -3.67073 -3.44726
C  -3.11661 -1.33919 -3.91963
H  -2.57098 -0.61280 -3.29228
H  -3.64335 -0.77142 -4.70736
H  -2.38027 -1.98970 -4.42841
C  -3.49054 -3.45085  1.88152
H  -4.46129 -2.92728  1.92627
C  -3.63753 -4.79839  2.61756
H  -4.35372 -5.46431  2.10714
H  -3.99985 -4.63096  3.64667
H  -2.67667 -5.33766  2.69772
C  -2.45512 -2.55016  2.59334
H  -2.72417 -2.39651  3.65351
H  -2.39569 -1.55566  2.10981
H  -1.44829 -3.00354  2.56083
K  -0.09065 -1.68350 -1.28727
Si  5.99713 -2.54887  0.19984
Si  6.62225  1.47654 -0.12595
Al  3.84731 -0.10154  0.39615
N   4.51313 -1.72401 -0.39337
N   4.84005  1.51816  0.04163
C   3.57642 -2.49021 -1.15287
C   2.71389 -3.45853 -0.53087
C   1.84646 -4.24262 -1.32209
H   1.22228 -4.99937 -0.83231
C   1.76789 -4.07922 -2.71074
H   1.10580 -4.71075 -3.31356
C   2.56918 -3.10164 -3.31890
H   2.51099 -2.97099 -4.40428
C   3.46941 -2.30890 -2.57789
C   2.67263 -3.66320  0.98457
H   3.45214 -3.02563  1.42939
C   2.93972 -5.12793  1.39455
H   3.89391 -5.49714  0.98339
H   2.98528 -5.21708  2.49420
H   2.14213 -5.80720  1.04281
C   1.32632 -3.17862  1.56868
H   0.46916 -3.71288  1.11656
H   1.28713 -3.35427  2.65798
H   1.20368 -2.09017  1.42487
C   4.34119 -1.29114 -3.31671
H   4.50378 -0.44715 -2.62021
C   5.73038 -1.87498 -3.66508
H   5.62682 -2.78428 -4.28400
H   6.32661 -1.14225 -4.23796
H   6.29441 -2.13720 -2.75913
C   3.69488 -0.74971 -4.60800
H   2.67005 -0.37733 -4.44169
H   4.30006  0.08110 -5.00859
H   3.65267 -1.51837 -5.40059
C   6.33242 -4.15025 -0.78471
H   7.17482 -4.68440 -0.31083
H   5.45744 -4.82130 -0.75968
H   6.59004 -3.98212 -1.84156
C   5.99778 -3.07063  2.04211
H   5.62388 -2.26107  2.68800
H   5.38448 -3.96711  2.22785
H   7.03530 -3.30908  2.33932
C   7.39781  3.05883  0.60640
H   8.44497  3.15085  0.26865
H   6.86151  3.96939  0.28991
H   7.40212  3.03042  1.70828
C   7.29340  1.34234 -1.91345
H   6.80395  0.53972 -2.48880
H   7.19198  2.28195 -2.47816
H   8.37193  1.10400 -1.86405
C   4.14256  2.76435  0.01108
C   3.74010  3.43714  1.22567
C   2.99171  4.63403  1.15816
H   2.70981  5.13014  2.09435
C   2.63246  5.22412 -0.05999
H   2.06972  6.16372 -0.08566
C   3.04788  4.60176 -1.24395
H   2.80512  5.06718 -2.20661
C   3.79011  3.40095 -1.23597
C   4.11906  2.94670  2.62460
H   4.65401  1.98959  2.51024
C   5.04607  3.95813  3.34110
H   4.51835  4.90480  3.55724
H   5.38997  3.54402  4.30524
H   5.93279  4.20319  2.73654
C   2.87195  2.68823  3.49906
H   2.23217  1.90004  3.06966
H   3.17584  2.33999  4.50117
H   2.27444  3.60797  3.63901
C   4.20637  2.83772 -2.59323
H   4.75059  1.89901 -2.40144
C   5.14358  3.81593 -3.33981
H   6.00000  4.11833 -2.71525
H   5.53526  3.35323 -4.26258
H   4.60818  4.73733 -3.63188
C   2.98399  2.51242 -3.47785
H   3.30320  2.11575 -4.45580
H   2.33014  1.75602 -3.00934
H   2.37944  3.41588 -3.67492
C   7.35591 -0.01968  0.82088
H   6.82092 -0.14969  1.78140
H   8.36564  0.34160  1.10613
C   7.48660 -1.36273  0.05250
H   7.72645 -1.18534 -1.01149
H   8.34298 -1.94199  0.45446
C  -7.38519 -1.93442  1.49729
H  -6.80294 -2.36847  2.33260
H  -8.31601 -2.53831  1.45218
C  -7.73835 -0.45784  1.78754
H  -8.24418  0.00136  0.91703
H  -8.47948 -0.40767  2.61267
H   3.43855 -2.90946  6.19835
C   3.37628 -1.10047  4.96019
C   3.51484 -2.63799  5.13008
H   2.71771 -3.16780  4.58225
H   4.48575 -2.99314  4.74824
C   1.99070 -0.65343  5.49997
H   1.86279  0.43771  5.40921
H   1.89228 -0.92629  6.56596
H   1.17552 -1.14249  4.94104
C   4.49963 -0.40100  5.77368
H   5.49499 -0.70874  5.41322
H   4.41823 -0.66854  6.84252
H   4.42907  0.69578  5.68538
C   3.50145 -0.73768  3.53047
C   3.63035 -0.43185  2.33567
H   2.32994  0.14212 -0.25811
H  -2.16670  0.48241 -0.79565
C  -1.19990  0.99733 -1.50989
C  -1.23008  1.86221 -2.42173
C  -1.42598  2.87404 -3.48596
C  -0.81945  4.23451 -3.04649
C  -0.75667  2.40304 -4.80470
C  -2.95072  3.05948 -3.71954
H  -3.45297  3.39526 -2.79794
H  -3.41587  2.11286 -4.03904
H  -3.12124  3.81398 -4.50885
H  -0.97299  4.99171 -3.83573
H  -1.30568  4.59877 -2.12540
H   0.26710  4.15160 -2.86800
H   0.32882  2.26212 -4.67429
H  -0.91616  3.15373 -5.59910
H  -1.19062  1.44722 -5.14211
204
F-K
K   1.08549  2.42308 -0.17341
Si -6.72917  0.50050  2.37975
Si -6.82052 -2.38331 -0.43223
Al -4.50602 -0.15292  0.09047
N  -5.46974  0.96489  1.17730
N  -5.11023 -1.81315 -0.40034
C  -5.07148  2.35653  1.09264
C  -5.76041  3.22973  0.19342
C  -5.36864  4.57863  0.11003
H  -5.89435  5.24793 -0.57911
C  -4.32335  5.08443  0.89316
H  -4.03983  6.13991  0.82220
C  -3.64698  4.22668  1.76610
H  -2.82772  4.62022  2.37975
C  -3.99627  2.86561  1.88166
C  -6.87467  2.70477 -0.71291
H  -7.27011  1.78893 -0.23890
C  -8.05029  3.68695 -0.89050
H  -8.44998  4.02222  0.08157
H  -8.86962  3.20232 -1.44923
H  -7.75879  4.58590 -1.46155
C  -6.29721  2.29717 -2.08835
H  -5.85413  3.16754 -2.60254
H  -7.07963  1.87157 -2.74163
H  -5.49252  1.54377 -1.98890
C  -3.18707  1.98141  2.83052
H  -3.63314  0.97230  2.79721
C  -3.25158  2.47680  4.29210
H  -2.79960  3.47870  4.40051
H  -2.70241  1.79104  4.96106
H  -4.29291  2.54460  4.65006
C  -1.71828  1.85395  2.35951
H  -1.67726  1.45996  1.32872
H  -1.15221  1.17372  3.02024
H  -1.21636  2.83960  2.38162
C  -5.95524 -0.44561  3.84383
H  -6.74412 -0.81848  4.52112
H  -5.28447  0.20085  4.43346
H  -5.36899 -1.31634  3.50379
C  -7.57131  2.07396  3.03200
H  -8.12493  2.60098  2.23755
H  -6.83918  2.78135  3.45410
H  -8.28846  1.80913  3.82819
C  -7.81601 -1.48539 -1.78713
H  -8.88308 -1.76470 -1.72755
H  -7.45532 -1.74599 -2.79537
H  -7.75208 -0.38909 -1.68096
C  -6.83712 -4.25295 -0.77246
H  -6.37247 -4.82256  0.04929
H  -6.29509 -4.50198 -1.69926
H  -7.87811 -4.60300 -0.88209
C  -4.06608 -2.69037 -0.88668
C  -3.66547 -2.67422 -2.25810
C  -2.64242 -3.54918 -2.68069
H  -2.35073 -3.55108 -3.73777
C  -2.01413 -4.42813 -1.79110
H  -1.24061 -5.11748 -2.14660
C  -2.40124 -4.43225 -0.44378
H  -1.91461 -5.12318  0.25279
C  -3.41590 -3.57857  0.02806
C  -4.30957 -1.75254 -3.29353
H  -5.03505 -1.11646 -2.75660
C  -5.08995 -2.56044 -4.35693
H  -4.41214 -3.20670 -4.94271
H  -5.59660 -1.88183 -5.06568
H  -5.85372 -3.21239 -3.89962
C  -3.27603 -0.82436 -3.97115
H  -2.70739 -0.21969 -3.24378
H  -3.78426 -0.13269 -4.66627
H  -2.54957 -1.40460 -4.56963
C  -3.77867 -3.57847  1.51358
H  -4.79820 -3.16214  1.59337
C  -3.79033 -4.98070  2.15516
H  -4.42615 -5.68129  1.58793
H  -4.17937 -4.92327  3.18643
H  -2.77890 -5.41949  2.21680
C  -2.83609 -2.63351  2.29541
H  -3.11490 -2.58317  3.36291
H  -2.86083 -1.60330  1.89097
H  -1.78983 -2.97996  2.22906
K   0.71255 -1.26427 -1.89945
Si  6.05750 -2.65815  0.41008
Si  6.77571  1.34786  0.14610
Al  3.95045 -0.16721  0.50732
N   4.64183 -1.78767 -0.27286
N   4.99094  1.43548  0.23504
C   3.78997 -2.51214 -1.16005
C   2.81334 -3.44996 -0.66983
C   2.03543 -4.19878 -1.57958
H   1.31601 -4.92718 -1.18652
C   2.16716 -4.04187 -2.96598
H   1.57668 -4.65265 -3.65811
C   3.08222 -3.09606 -3.45128
H   3.18954 -2.96473 -4.53382
C   3.88641 -2.32554 -2.58520
C   2.56148 -3.65321  0.82528
H   3.30818 -3.05553  1.37188
C   2.70607 -5.12933  1.25508
H   3.68928 -5.53995  0.97042
H   2.60304 -5.22203  2.35055
H   1.93274 -5.77211  0.79650
C   1.17427 -3.10388  1.23213
H   0.35714 -3.59644  0.67182
H   0.99272 -3.27113  2.30851
H   1.11902 -2.01302  1.06925
C   4.86129 -1.31681 -3.19280
H   5.10002 -0.59587 -2.39059
C   6.18413 -1.98501 -3.63460
H   5.99225 -2.78458 -4.37277
H   6.85420 -1.24399 -4.10592
H   6.71953 -2.42943 -2.78249
C   4.26189 -0.54433 -4.38650
H   3.28909 -0.08692 -4.14129
H   4.94688  0.26532 -4.69138
H   4.12047 -1.19148 -5.27091
C   6.41887 -4.25305 -0.57487
H   7.26175 -4.78182 -0.09577
H   5.54845 -4.93053 -0.55651
H   6.68187 -4.08354 -1.63011
C   5.88493 -3.22294  2.22964
H   5.54272 -2.39992  2.87558
H   5.17430 -4.05852  2.33948
H   6.87031 -3.57170  2.58895
C   7.55753  2.91870  0.89852
H   8.61319  2.99771  0.58495
H   7.03934  3.83600  0.57150
H   7.53662  2.89006  2.00026
C   7.53468  1.17564 -1.60246
H   7.07428  0.36201 -2.18515
H   7.46341  2.10215 -2.19195
H   8.60875  0.93677 -1.49223
C   4.31728  2.69762  0.21652
C   3.87392  3.33069  1.43791
C   3.15873  4.54805  1.38775
H   2.84634  5.01275  2.33047
C   2.87571  5.19851  0.18084
H   2.34060  6.15451  0.16835
C   3.32854  4.61290 -1.00746
H   3.13896  5.12115 -1.95976
C   4.03268  3.38917 -1.01935
C   4.18438  2.78113  2.83198
H   4.68952  1.80975  2.70433
C   5.12215  3.73390  3.61219
H   4.62234  4.69364  3.83734
H   5.41541  3.27913  4.57491
H   6.03845  3.96292  3.04670
C   2.90070  2.54018  3.65646
H   2.24256  1.80075  3.17249
H   3.15853  2.13766  4.65135
H   2.33813  3.47832  3.81817
C   4.49222  2.87688 -2.38406
H   4.93051  1.87713 -2.22508
C   5.57617  3.81140 -2.97470
H   6.40449  3.98222 -2.26779
H   5.99544  3.38777 -3.90447
H   5.14778  4.79932 -3.22306
C   3.32575  2.75019 -3.39047
H   3.69005  2.34487 -4.34947
H   2.51198  2.09512 -3.03282
H   2.87749  3.73604 -3.61063
C   7.42593 -0.15880  1.14278
H   6.82922 -0.27401  2.06834
H   8.42191  0.18631  1.48989
C   7.58392 -1.51078  0.39472
H   7.91295 -1.34560 -0.64746
H   8.39056 -2.10793  0.86751
C  -7.70872 -2.07518  1.23399
H  -7.13111 -2.55989  2.04410
H  -8.63738 -2.67723  1.14695
C  -8.07845 -0.61997  1.61582
H  -8.53412 -0.09255  0.75625
H  -8.87096 -0.63593  2.39304
H   2.92757 -3.20342  6.10393
C   3.08923 -1.33008  4.97339
C   3.10780 -2.88044  5.06267
H   2.32289 -3.31948  4.42411
H   4.07974 -3.28351  4.73493
C   1.69910 -0.81262  5.43246
H   1.65419  0.28816  5.39514
H   1.49761 -1.13328  6.47046
H   0.89992 -1.21170  4.78558
C   4.18885 -0.75685  5.90872
H   5.18653 -1.11636  5.60750
H   4.00501 -1.07265  6.95150
H   4.20009  0.34525  5.87742
C   3.35180 -0.90460  3.58037
C   3.59718 -0.55234  2.41724
H   2.49065  0.11885 -0.22709
H  -3.07791  0.30572 -0.42243
C  -0.28251  1.27189 -2.28082
C  -0.69642  2.27743 -2.90612
C  -1.18837  3.43265 -3.69781
C  -0.67613  4.76298 -3.08005
C  -0.67039  3.32474 -5.15814
C  -2.74045  3.45420 -3.70901
H  -3.13759  3.54541 -2.68431
H  -3.13774  2.52341 -4.14637
H  -3.11306  4.30721 -4.30656
H  -1.02297  5.62943 -3.67278
H  -1.05206  4.88511 -2.04870
H   0.42728  4.78472 -3.05504
H   0.43211  3.31502 -5.18207
H  -1.02616  4.17925 -5.76338
H  -1.02794  2.39346 -5.62812
204
TS(F-G)-K
K  -0.49097 -2.38432 -0.57193
Si  5.68526 -1.86486  2.19127
Si  6.73571  0.99753 -0.41769
Al  3.73363  0.00988  0.42081
N   4.20936 -1.60139  1.17880
N   4.97222  1.25750 -0.11729
C   3.19902 -2.63729  1.17109
C   3.27128 -3.69500  0.20757
C   2.26917 -4.68523  0.19689
H   2.32996 -5.49439 -0.53971
C   1.21148 -4.67075  1.11707
H   0.45422 -5.46240  1.10636
C   1.15147 -3.64473  2.07067
H   0.34042 -3.64158  2.80837
C   2.13046 -2.62888  2.12409
C   4.40078 -3.78255 -0.81884
H   5.13545 -3.00326 -0.55186
C   5.11770 -5.15146 -0.80126
H   5.47901 -5.42231  0.20453
H   5.98437 -5.13560 -1.48484
H   4.44986 -5.96246 -1.14210
C   3.88508 -3.47791 -2.24291
H   3.19899 -4.27490 -2.58444
H   4.72779 -3.44028 -2.95657
H   3.32610 -2.52793 -2.29538
C   2.02473 -1.57967  3.23124
H   2.86852 -0.88041  3.10030
C   2.16142 -2.22342  4.63098
H   1.32525 -2.91425  4.83805
H   2.15278 -1.44746  5.41637
H   3.09770 -2.79907  4.72619
C   0.72038 -0.76117  3.13848
H   0.62621 -0.26786  2.15674
H   0.70121  0.02740  3.91041
H  -0.17414 -1.38897  3.29187
C   5.65418 -0.79620  3.77205
H   6.62599 -0.87364  4.29209
H   4.87332 -1.13570  4.47199
H   5.47573  0.27117  3.56150
C   5.77376 -3.68261  2.73565
H   6.03735 -4.35356  1.90303
H   4.82023 -4.03217  3.16354
H   6.55235 -3.78606  3.51144
C   7.01481 -0.00877 -2.01155
H   8.06794 -0.33523 -2.07692
H   6.78928  0.58029 -2.91519
H   6.38203 -0.91253 -2.03506
C   7.60010  2.68711 -0.52625
H   7.64694  3.16956  0.46458
H   7.08836  3.38246 -1.20931
H   8.63530  2.55318 -0.88498
C   4.42764  2.60029 -0.20678
C   4.05567  3.16341 -1.46888
C   3.48552  4.45289 -1.50080
H   3.20966  4.88510 -2.46974
C   3.27561  5.19755 -0.33482
H   2.83468  6.19875 -0.38689
C   3.65801  4.65284  0.89546
H   3.51271  5.23621  1.81184
C   4.24301  3.37443  0.98362
C   4.27796  2.44544 -2.80260
H   4.70759  1.45516 -2.57848
C   5.28048  3.21520 -3.69620
H   4.88204  4.20299 -3.98826
H   5.47904  2.65058 -4.62417
H   6.24450  3.38418 -3.18865
C   2.95822  2.21098 -3.57281
H   2.34346  1.42367 -3.10210
H   3.17220  1.86233 -4.59845
H   2.36850  3.14121 -3.66408
C   4.66988  2.86605  2.36110
H   5.20938  1.91631  2.19731
C   5.64574  3.83505  3.06573
H   6.52458  4.05307  2.43606
H   6.00285  3.39923  4.01530
H   5.16190  4.79786  3.30655
C   3.45106  2.57118  3.26503
H   3.77317  2.17243  4.24331
H   2.76861  1.83697  2.80174
H   2.86600  3.48887  3.45205
K   0.05726  1.50344 -1.26367
Si -5.43274  2.84821  0.52708
Si -6.28719 -0.98230 -0.58748
Al -3.48143  0.22298  0.43862
N  -3.97052  2.01150 -0.09986
N  -4.53653 -1.21658 -0.30166
C  -2.96759  2.82363 -0.71020
C  -2.03767  3.59289  0.07646
C  -1.09596  4.42962 -0.56178
H  -0.40802  5.02207  0.05327
C  -1.02541  4.52853 -1.95799
H  -0.30631  5.20320 -2.43503
C  -1.90081  3.75309 -2.73266
H  -1.84991  3.82314 -3.82488
C  -2.85844  2.89943 -2.14502
C  -2.01557  3.52765  1.60475
H  -2.84729  2.87773  1.92076
C  -2.20212  4.91696  2.25379
H  -3.12312  5.41041  1.90111
H  -2.26541  4.82250  3.35216
H  -1.35668  5.59230  2.02906
C  -0.71624  2.86651  2.11786
H   0.18357  3.42172  1.79319
H  -0.70872  2.83315  3.22137
H  -0.63949  1.82162  1.77007
C  -3.77414  2.08506 -3.05998
H  -4.15595  1.24590 -2.45111
C  -4.99092  2.90882 -3.54260
H  -4.66159  3.81981 -4.07430
H  -5.60820  2.31532 -4.24045
H  -5.63276  3.21659 -2.70396
C  -3.03952  1.50769 -4.28781
H  -2.13410  0.94351 -4.00855
H  -3.70831  0.82155 -4.83479
H  -2.74124  2.29662 -5.00156
C  -5.58064  4.60717 -0.20138
H  -6.45894  5.10213  0.24947
H  -4.69343  5.21254  0.05017
H  -5.70007  4.63704 -1.29497
C  -5.51447  3.09188  2.42256
H  -5.33132  2.14550  2.95348
H  -4.78239  3.83255  2.78305
H  -6.52243  3.46003  2.68760
C  -7.23978 -2.60464 -0.26130
H  -8.24662 -2.54473 -0.71042
H  -6.72805 -3.47961 -0.69682
H  -7.36461 -2.78652  0.81868
C  -6.80542 -0.41866 -2.34267
H  -6.22350  0.44648 -2.69843
H  -6.72427 -1.21925 -3.09291
H  -7.86654 -0.10955 -2.30487
C  -3.91657 -2.49327 -0.48395
C  -3.65582 -3.36828  0.63562
C  -2.96700 -4.58523  0.43998
H  -2.79217 -5.23428  1.30620
C  -2.54602 -5.00967 -0.82573
H  -2.03667 -5.97094 -0.95729
C  -2.84044 -4.19684 -1.92709
H  -2.55708 -4.53365 -2.93094
C  -3.51296 -2.96326 -1.78811
C  -4.16698 -3.09285  2.05135
H  -4.62663 -2.09098  2.05234
C  -5.23559 -4.13458  2.46407
H  -4.79477 -5.14362  2.56002
H  -5.67192 -3.86898  3.44338
H  -6.05286 -4.19909  1.72951
C  -3.03122 -3.08899  3.09605
H  -2.29017 -2.30374  2.87839
H  -3.44085 -2.88105  4.09971
H  -2.52084 -4.06886  3.14611
C  -3.84245 -2.21031 -3.07596
H  -4.24173 -1.22431 -2.78423
C  -4.92547 -2.97559 -3.87590
H  -5.81299 -3.19838 -3.26151
H  -5.25022 -2.39276 -4.75619
H  -4.52890 -3.93999 -4.24183
C  -2.60764 -1.99355 -3.97661
H  -2.88477 -1.41129 -4.87178
H  -1.78841 -1.45886 -3.46517
H  -2.20095 -2.95566 -4.33698
C  -6.98667  0.35308  0.60138
H  -6.50212  0.25712  1.59232
H  -8.03214  0.01816  0.76336
C  -6.98954  1.82552  0.10724
H  -7.18401  1.87436 -0.97955
H  -7.82586  2.37884  0.58160
C   7.59828  0.06009  1.00935
H   7.45641  0.63446  1.94467
H   8.67569  0.17440  0.76640
C   7.27912 -1.43749  1.23160
H   7.28129 -1.99050  0.27332
H   8.08664 -1.90190  1.83501
H  -3.42938  2.10510  6.60722
C  -3.49775  0.48771  5.12662
C  -3.38089  1.98840  5.50943
H  -2.42268  2.40782  5.15935
H  -4.19667  2.57656  5.05929
C  -2.33013 -0.29120  5.78861
H  -2.38456 -1.36656  5.55326
H  -2.37151 -0.17423  6.88653
H  -1.35634  0.08717  5.43652
C  -4.84936 -0.06843  5.65331
H  -5.69834  0.47683  5.20911
H  -4.90359  0.03825  6.75182
H  -4.96093 -1.13634  5.40225
C  -3.44881  0.33933  3.65398
C  -3.45336  0.22591  2.41912
H  -1.93338 -0.03623 -0.11906
H   2.22214  0.49420  0.48976
C   1.03014 -0.86385 -2.38478
C   1.26298 -1.17277 -3.57948
C   1.51428 -1.53341 -4.99961
C   1.10015 -3.00914 -5.25327
C   0.68368 -0.60935 -5.93204
C   3.01833 -1.37412 -5.35080
H   3.64271 -2.03240 -4.72558
H   3.35216 -0.33604 -5.19051
H   3.19409 -1.63444 -6.41074
H   1.28043 -3.28576 -6.30837
H   1.68143 -3.69351 -4.61265
H   0.02984 -3.15844 -5.03509
H  -0.39396 -0.70175 -5.71856
H   0.85234 -0.87522 -6.99191
H   0.97124  0.44644 -5.79147
204
G-K
K  -0.37478 -2.08100  0.41056
Si -5.51084 -1.02265 -2.27672
Si -5.90698  1.91563  0.42209
Al -3.30642  0.00836 -0.00916
N  -4.03981 -1.23867 -1.28086
N  -4.15465  1.71825  0.09182
C  -3.19121 -2.37841 -1.48660
C  -3.40815 -3.62229 -0.78920
C  -2.46152 -4.66265 -0.90556
H  -2.63566 -5.59665 -0.35873
C  -1.32905 -4.55168 -1.72148
H  -0.61371 -5.37689 -1.80124
C  -1.15648 -3.38158 -2.47242
H  -0.30813 -3.30774 -3.16231
C  -2.06551 -2.30543 -2.38455
C  -4.66631 -3.91765  0.03153
H  -5.29817 -3.01356 -0.00889
C  -5.44881 -5.11760 -0.55909
H  -5.63153 -5.01372 -1.63879
H  -6.42396 -5.22412 -0.05138
H  -4.89601 -6.06167 -0.40471
C  -4.35486 -4.21618  1.51272
H  -3.71806 -5.11463  1.61349
H  -5.28974 -4.41612  2.06677
H  -3.84569 -3.36199  1.98134
C  -1.85958 -1.12591 -3.33469
H  -2.59695 -0.35445 -3.05575
C  -2.13836 -1.56670 -4.79243
H  -1.38886 -2.30330 -5.13317
H  -2.09393 -0.70146 -5.47750
H  -3.13102 -2.03609 -4.89334
C  -0.45203 -0.50570 -3.23593
H  -0.25728 -0.12034 -2.22016
H  -0.35064  0.33678 -3.94213
H   0.34806 -1.22644 -3.47695
C  -5.31967  0.07992 -3.83084
H  -6.31789  0.20441 -4.28981
H  -4.66875 -0.39280 -4.58414
H  -4.92362  1.08468 -3.62398
C  -6.11548 -2.68843 -2.98440
H  -6.69997 -3.26428 -2.25032
H  -5.28283 -3.32114 -3.33446
H  -6.77045 -2.48864 -3.85038
C  -6.41841  1.00547  2.01972
H  -7.51868  0.96402  2.10754
H  -6.02453  1.51946  2.91269
H  -6.02951 -0.02607  2.03492
C  -6.35419  3.76133  0.58931
H  -6.24840  4.29785 -0.36811
H  -5.72791  4.28390  1.32964
H  -7.40668  3.85299  0.91006
C  -3.34141  2.89481  0.10440
C  -2.81631  3.43465  1.33083
C  -2.05973  4.62726  1.30776
H  -1.69250  5.03964  2.25523
C  -1.78316  5.30673  0.11423
H  -1.21290  6.24121  0.12230
C  -2.26751  4.77398 -1.08782
H  -2.06913  5.30097 -2.02893
C  -3.03942  3.59457 -1.11648
C  -3.04003  2.76448  2.68778
H  -3.61882  1.84277  2.51011
C  -3.83105  3.66417  3.66472
H  -3.28367  4.59585  3.89534
H  -4.00225  3.13722  4.62018
H  -4.81393  3.94819  3.25516
C  -1.69507  2.35066  3.32512
H  -1.18182  1.58707  2.71470
H  -1.85466  1.90303  4.31952
H  -1.02050  3.21649  3.45627
C  -3.56804  3.11063 -2.46184
H  -4.10204  2.16973 -2.25187
C  -4.57212  4.10806 -3.08259
H  -5.41578  4.31165 -2.40305
H  -4.98381  3.70616 -4.02531
H  -4.08920  5.07437 -3.31461
C  -2.43101  2.80837 -3.46112
H  -2.83936  2.39697 -4.40094
H  -1.72302  2.06746 -3.05373
H  -1.86307  3.72041 -3.72064
K   0.04748  2.45520 -0.00015
Si  5.97878  1.76122 -0.34302
Si  5.46967 -1.59881  1.86197
Al  3.32111 -0.13781 -0.12654
N   4.23786  1.55020  0.05777
N   3.84851 -1.52014  1.10714
C   3.45034  2.73706  0.15288
C   2.98945  3.43504 -1.01997
C   2.27656  4.64696 -0.88457
H   1.96303  5.18181 -1.78947
C   1.97960  5.19066  0.37139
H   1.44991  6.14506  0.45666
C   2.38443  4.49448  1.51949
H   2.15610  4.91509  2.50480
C   3.10546  3.28487  1.44074
C   3.23687  2.90964 -2.43593
H   3.83530  1.98844 -2.34927
C   4.00778  3.91946 -3.31503
H   4.96388  4.21646 -2.85357
H   4.22967  3.47644 -4.30172
H   3.42343  4.84068 -3.49141
C   1.90993  2.51404 -3.12179
H   1.21104  3.36914 -3.18802
H   2.09478  2.15797 -4.15005
H   1.41809  1.68178 -2.58919
C   3.54310  2.60408  2.73829
H   3.67402  1.53262  2.50068
C   4.90474  3.14399  3.23542
H   4.85421  4.23586  3.39697
H   5.18273  2.67277  4.19508
H   5.70966  2.94177  2.51429
C   2.51147  2.73814  3.87807
H   1.49246  2.46891  3.55463
H   2.78869  2.07615  4.71650
H   2.47555  3.76554  4.28322
C   6.51004  3.58545 -0.15050
H   7.55472  3.68374 -0.49496
H   5.89040  4.25331 -0.77142
H   6.45975  3.95842  0.88407
C   6.46898  1.25703 -2.12107
H   6.04833  0.27616 -2.39146
H   6.12125  1.99075 -2.86674
H   7.57063  1.20400 -2.19045
C   5.97605 -3.40619  2.20831
H   6.79893 -3.41875  2.94447
H   5.14647 -4.00374  2.62143
H   6.33809 -3.90556  1.29525
C   5.63543 -0.70625  3.54750
H   5.27393  0.33386  3.51891
H   5.09895 -1.23416  4.35224
H   6.70441 -0.67887  3.82852
C   2.89933 -2.54520  1.41593
C   2.73978 -3.70802  0.57562
C   1.78206 -4.69082  0.90798
H   1.68737 -5.57132  0.26218
C   0.97559 -4.59329  2.04876
H   0.25753 -5.38201  2.29808
C   1.13094 -3.47528  2.87841
H   0.52287 -3.39404  3.78700
C   2.06570 -2.45809  2.58855
C   3.59470 -3.96854 -0.66633
H   4.27380 -3.10762 -0.78500
C   4.43352 -5.26161 -0.52287
H   3.78748 -6.15819 -0.50706
H   5.12010 -5.36746 -1.38130
H   5.03289 -5.26932  0.39985
C   2.72941 -4.07110 -1.94144
H   2.17452 -3.13861 -2.12746
H   3.37086 -4.25310 -2.82158
H   2.01519 -4.91243 -1.87530
C   2.14345 -1.28287  3.56141
H   2.97691 -0.64358  3.22859
C   2.42228 -1.74196  5.01038
H   3.30604 -2.39884  5.06610
H   2.59951 -0.87028  5.66443
H   1.56844 -2.30109  5.43341
C   0.85163 -0.43927  3.50856
H   0.87688  0.37317  4.25363
H   0.73074  0.02351  2.51270
H  -0.04575 -1.05001  3.71557
C   6.81528 -0.85357  0.72026
H   6.63870 -1.18610 -0.32066
H   7.73258 -1.39124  1.03865
C   7.06400  0.67484  0.79259
H   6.98952  1.03312  1.83579
H   8.10398  0.90038  0.47760
C  -6.99191  1.22355 -0.99156
H  -6.75845  1.78107 -1.91870
H  -8.02334  1.53230 -0.71951
C  -6.95711 -0.30164 -1.25014
H  -7.03432 -0.86636 -0.30118
H  -7.85481 -0.59620 -1.83308
H   4.69274 -0.20103 -6.41881
C   4.08456 -1.28260 -4.60991
C   4.41877  0.02795 -5.37317
H   3.55017  0.70738 -5.38574
H   5.26253  0.55515 -4.89900
C   2.88989 -1.98478 -5.30877
H   2.62983 -2.92665 -4.79838
H   3.14873 -2.21968 -6.35681
H   1.99867 -1.33552 -5.31148
C   5.32463 -2.21793 -4.64753
H   6.19409 -1.73650 -4.17035
H   5.58940 -2.45611 -5.69348
H   5.12338 -3.16301 -4.11675
C   3.74954 -0.97111 -3.20135
C   3.52195 -0.71210 -2.01001
H   1.69400  0.15520  0.17009
H  -1.70768  0.30784 -0.39171
C  -3.19451 -0.82102  1.80424
C  -3.27491 -1.17504  2.99281
C  -3.49235 -1.60119  4.39806
C  -2.66965 -2.87794  4.71909
C  -3.06811 -0.47461  5.37696
C  -5.00380 -1.90068  4.60312
H  -5.33852 -2.71572  3.94195
H  -5.61306 -1.00879  4.38391
H  -5.18872 -2.20231  5.64968
H  -2.85110 -3.18836  5.76333
H  -2.94995 -3.71305  4.05738
H  -1.58890 -2.68973  4.60237
H  -1.99410 -0.24631  5.27824
H  -3.25930 -0.79021  6.41811
H  -3.63964  0.44850  5.18599
188
B-Rb
Rb  0.18528 -1.56524 -1.00673
Si  5.95355 -0.11633  0.50443
Si  5.23684  3.46382 -1.00688
Al  2.85955  1.14602 -0.20148
N   4.26815 -0.20359 -0.09820
N   3.66005  2.92319 -0.34783
C   3.74970 -1.49886 -0.41398
C   3.73519 -1.95405 -1.77806
C   3.15410 -3.19786 -2.09826
H   3.15366 -3.53339 -3.14248
C   2.60504 -4.02748 -1.10929
H   2.17653 -5.00062 -1.37299
C   2.63164 -3.60144  0.22726
H   2.22430 -4.25908  1.00578
C   3.18706 -2.35613  0.59478
C   4.34882 -1.11353 -2.89840
H   4.88519 -0.28612 -2.40196
C   5.36539 -1.90705 -3.74723
H   6.14862 -2.36217 -3.11791
H   5.85740 -1.24120 -4.47771
H   4.88268 -2.72000 -4.31895
C   3.25894 -0.48535 -3.79597
H   2.64660 -1.26574 -4.28537
H   3.70945  0.13441 -4.59153
H   2.58491  0.16125 -3.20304
C   3.16743 -1.96048  2.07238
H   3.66147 -0.97783  2.14359
C   3.94256 -2.96506  2.95478
H   3.46309 -3.96029  2.95476
H   3.97417 -2.61332  4.00146
H   4.98221 -3.09105  2.60843
C   1.72693 -1.78361  2.60150
H   1.20261 -0.98141  2.05123
H   1.73514 -1.50218  3.66940
H   1.14248 -2.71755  2.50924
C   6.04143  0.34491  2.35960
H   7.07791  0.60669  2.63891
H   5.72194 -0.48830  3.00706
H   5.40274  1.21440  2.59041
C   6.82104 -1.79903  0.26190
H   6.95340 -2.03112 -0.80857
H   6.25430 -2.62989  0.71252
H   7.82177 -1.77661  0.72807
C   5.42449  3.06067 -2.86799
H   6.47290  3.20500 -3.18552
H   4.79322  3.70958 -3.49709
H   5.15046  2.01391 -3.08317
C   5.42778  5.34908 -0.77704
H   5.50563  5.61578  0.29073
H   4.57789  5.91148 -1.19662
H   6.34761  5.69769 -1.27868
C   2.70316  3.93425 -0.02112
C   1.82211  4.49120 -1.01257
C   0.85295  5.44395 -0.63133
H   0.19953  5.87427 -1.40048
C   0.71540  5.86497  0.69915
H  -0.03374  6.61656  0.97133
C   1.57140  5.32581  1.67076
H   1.48310  5.66314  2.71048
C   2.56564  4.38326  1.33791
C   1.90441  4.08926 -2.48629
H   2.71065  3.34151 -2.56465
C   2.26189  5.28979 -3.39170
H   1.47326  6.06329 -3.36972
H   2.37599  4.96326 -4.44062
H   3.20478  5.76845 -3.07919
C   0.60582  3.41325 -2.97830
H   0.40292  2.48924 -2.40746
H   0.69241  3.13210 -4.04266
H  -0.26797  4.08429 -2.88478
C   3.48873  3.85980  2.43886
H   4.28489  3.29217  1.92631
C   4.14982  4.99426  3.25080
H   4.67753  5.70636  2.59427
H   4.88291  4.57791  3.96366
H   3.41120  5.56772  3.83930
C   2.75012  2.87649  3.37475
H   3.42800  2.48782  4.15536
H   2.35627  2.01246  2.80705
H   1.90186  3.37153  3.88365
Rb -0.59495  2.64902  0.72170
Si -6.13004  0.21460  1.75292
Si -5.89039 -1.30568 -1.88479
Al -3.27135 -0.03508 -0.09993
N  -4.55429  0.79022  1.12171
N  -4.19979 -1.27551 -1.29031
C  -4.00200  1.96954  1.71292
C  -3.22597  1.91757  2.92291
C  -2.65166  3.09988  3.43720
H  -2.07634  3.04886  4.36997
C  -2.81117  4.33709  2.79675
H  -2.36984  5.24544  3.22133
C  -3.56679  4.39479  1.61645
H  -3.71176  5.36110  1.11857
C  -4.17156  3.24445  1.06987
C  -3.00218  0.61054  3.68564
H  -3.53069 -0.17698  3.12391
C  -3.58826  0.66735  5.11455
H  -4.66275  0.91491  5.10409
H  -3.46746 -0.30657  5.62125
H  -3.07794  1.42742  5.73307
C  -1.51008  0.21437  3.73099
H  -0.89606  0.98263  4.23624
H  -1.37455 -0.73161  4.28443
H  -1.11427  0.06164  2.71078
C  -5.00664  3.38072 -0.20370
H  -5.51510  2.41043 -0.34069
C  -6.08431  4.48064 -0.09434
H  -5.64040  5.48917 -0.01346
H  -6.72718  4.47776 -0.99191
H  -6.72841  4.32867  0.78806
C  -4.11200  3.61289 -1.44234
H  -3.39905  2.77745 -1.57608
H  -4.71977  3.68908 -2.36142
H  -3.53231  4.54996 -1.34537
C  -6.91336  1.55055  2.86875
H  -7.83010  1.15540  3.34071
H  -6.23286  1.87926  3.67100
H  -7.19391  2.44478  2.28649
C  -5.95984 -1.39698  2.77051
H  -5.35165 -2.14741  2.23749
H  -5.48963 -1.21807  3.75150
H  -6.95536 -1.84014  2.95311
C  -6.16846 -2.84008 -2.98539
H  -7.17344 -2.79875 -3.44095
H  -5.42890 -2.91282 -3.79918
H  -6.10429 -3.77109 -2.39675
C  -6.33089  0.25643 -2.89822
H  -6.02464  1.17671 -2.37224
H  -5.84578  0.25763 -3.88820
H  -7.42241  0.31055 -3.06082
C  -3.27441 -2.18677 -1.88901
C  -2.95768 -3.42614 -1.23251
C  -1.99046 -4.28968 -1.78633
H  -1.76364 -5.23358 -1.27626
C  -1.33518 -3.98400 -2.98816
H  -0.60510 -4.67888 -3.41744
C  -1.64873 -2.78408 -3.64257
H  -1.15292 -2.54520 -4.59169
C  -2.59778 -1.87909 -3.12057
C  -3.65999 -3.83556  0.06247
H  -4.47739 -3.10847  0.21033
C  -4.27853 -5.24786 -0.01819
H  -3.50704 -6.03335 -0.10980
H  -4.85918 -5.46471  0.89550
H  -4.95533 -5.34301 -0.88392
C  -2.71311 -3.72174  1.27854
H  -2.34233 -2.68565  1.39360
H  -3.23355 -4.00051  2.21216
H  -1.83998 -4.39139  1.16707
C  -2.87469 -0.59044 -3.89717
H  -3.63441 -0.03365 -3.32462
C  -3.43729 -0.87369 -5.30839
H  -4.35390 -1.48507 -5.26615
H  -3.68142  0.07181 -5.82442
H  -2.70591 -1.41381 -5.93612
C  -1.62315  0.30997 -3.98833
H  -1.84805  1.23529 -4.54745
H  -1.27990  0.60683 -2.98104
H  -0.78984 -0.19627 -4.50973
C  -7.18254 -1.41498 -0.48084
H  -6.94962 -2.28866  0.15723
H  -8.12376 -1.68244 -1.00572
C  -7.40640 -0.15082  0.37880
H  -7.51679  0.74568 -0.26066
H  -8.36858 -0.23591  0.92646
C   6.73510  2.66471 -0.13029
H   6.65427  2.84528  0.95857
H   7.59666  3.28123 -0.46280
C   7.01781  1.17378 -0.42028
H   6.97159  0.96855 -1.50676
H   8.05800  0.92480 -0.12216
H   5.24792 -8.26735  2.27292
C   3.09440 -7.95703  2.03664
C   4.47124 -7.57589  2.64395
H   4.75663 -6.54943  2.36170
H   4.44824 -7.63724  3.74435
C   3.16077 -7.85676  0.48908
H   2.19216 -8.12421  0.03488
H   3.92809 -8.54997  0.10217
H   3.42440 -6.83482  0.17032
C   2.72264 -9.40646  2.45152
H   2.66952 -9.50220  3.54844
H   3.48684 -10.11003  2.07737
H   1.74575 -9.69950  2.03300
C   2.06310 -7.03255  2.54701
C   1.20427 -6.28014  2.98244
H   0.44497 -5.63882  3.38768
188
TS(B-C)-Rb
Rb  0.57435 -2.37774  0.21184
Si  6.64122 -1.18623  0.06786
Si  5.77130  2.31492 -1.56034
Al  3.49454  0.15881 -0.19573
N   4.86734 -1.24105 -0.18274
N   4.32197  1.88701 -0.59873
C   4.24889 -2.52923 -0.24054
C   3.92679 -3.11762 -1.51199
C   3.22616 -4.33977 -1.56399
H   2.98959 -4.77699 -2.54165
C   2.85674 -5.02604 -0.39804
H   2.33927 -5.99011 -0.45880
C   3.19641 -4.47541  0.84630
H   2.93795 -5.02018  1.76332
C   3.87918 -3.24455  0.95124
C   4.35006 -2.45094 -2.82148
H   5.00367 -1.60740 -2.53828
C   5.15691 -3.40295 -3.73131
H   6.02477 -3.83006 -3.20130
H   5.52962 -2.86145 -4.61845
H   4.54182 -4.24524 -4.09604
C   3.14069 -1.86427 -3.58204
H   2.42350 -2.65766 -3.86377
H   3.46408 -1.36151 -4.51097
H   2.60569 -1.12375 -2.95917
C   4.21812 -2.71744  2.34682
H   4.71678 -1.74502  2.20482
C   5.18674 -3.66170  3.09487
H   4.72416 -4.64731  3.28342
H   5.46678 -3.23414  4.07407
H   6.11206 -3.83423  2.52095
C   2.95809 -2.46384  3.20184
H   2.29961 -1.70561  2.74194
H   3.23874 -2.09274  4.20347
H   2.37473 -3.39171  3.35026
C   7.12720 -0.60507  1.82643
H   8.20169 -0.34884  1.85465
H   6.95109 -1.38348  2.58663
H   6.56155  0.29342  2.12651
C   7.39669 -2.91555 -0.22408
H   7.33323 -3.20202 -1.28774
H   6.89182 -3.70177  0.36015
H   8.46388 -2.91238  0.05947
C   5.62624  1.77127 -3.39120
H   6.61803  1.80718 -3.87698
H   4.95049  2.42424 -3.96790
H   5.24947  0.73765 -3.47659
C   6.05865  4.20093 -1.50849
H   6.32046  4.53612 -0.49042
H   5.17020  4.77116 -1.82457
H   6.89370  4.47250 -2.17796
C   3.48096  2.95337 -0.15437
C   2.50027  3.55327 -1.01896
C   1.65085  4.56339 -0.52073
H   0.91366  5.01851 -1.19313
C   1.72581  4.99964  0.81043
H   1.06536  5.79452  1.17435
C   2.67659  4.41673  1.65986
H   2.75545  4.76395  2.69742
C   3.55973  3.41616  1.20449
C   2.33305  3.11352 -2.47466
H   3.13326  2.38466 -2.67877
C   2.47768  4.28726 -3.46812
H   1.67324  5.03382 -3.34108
H   2.42372  3.92012 -4.50831
H   3.43981  4.81102 -3.34178
C   0.99177  2.37940 -2.69606
H   0.95326  1.45108 -2.09623
H   0.87240  2.09181 -3.75580
H   0.12887  3.01618 -2.42577
C   4.60468  2.86228  2.17325
H   5.23768  2.17764  1.58216
C   5.50870  3.97396  2.75059
H   5.98922  4.55974  1.94897
H   6.30460  3.53608  3.37835
H   4.94005  4.67904  3.38330
C   3.95583  2.03956  3.30851
H   4.72541  1.63011  3.98678
H   3.37521  1.19199  2.90037
H   3.27272  2.66157  3.91641
Rb  0.10822  1.93147  0.96012
Si -6.50265  1.57834  0.25828
Si -5.86170 -1.65917 -1.99707
Al -3.60866 -0.06876 -0.05709
N  -4.72424  1.47419  0.05363
N  -4.37719 -1.54235 -0.98590
C  -3.94050  2.68108  0.07163
C  -3.47882  3.26493  1.30001
C  -2.64910  4.40581  1.25542
H  -2.31888  4.85836  2.19863
C  -2.26570  4.99440  0.04339
H  -1.63298  5.88850  0.03455
C  -2.73578  4.44288 -1.15474
H  -2.46421  4.91344 -2.10709
C  -3.57326  3.31010 -1.16503
C  -3.89628  2.73113  2.67240
H  -4.44725  1.79149  2.49931
C  -4.83999  3.72384  3.39299
H  -5.73617  3.95096  2.79331
H  -5.17397  3.30756  4.36007
H  -4.32761  4.68047  3.60045
C  -2.69157  2.40302  3.58095
H  -2.04182  3.28480  3.73509
H  -3.04507  2.09141  4.57984
H  -2.08960  1.57039  3.17724
C  -4.08692  2.79110 -2.50781
H  -4.81804  1.99792 -2.27488
C  -4.81152  3.88563 -3.32205
H  -4.12148  4.68903 -3.63592
H  -5.25183  3.45476 -4.23843
H  -5.62265  4.35313 -2.73910
C  -2.95476  2.15380 -3.34217
H  -2.46936  1.32823 -2.79143
H  -3.34483  1.74678 -4.29206
H  -2.17369  2.89482 -3.58930
C  -7.06940  3.39500  0.14483
H  -8.11363  3.48634  0.49135
H  -6.44866  4.07512  0.74906
H  -7.03120  3.75156 -0.89856
C  -7.04418  0.82810  1.93013
H  -6.61423 -0.17856  2.07320
H  -6.72801  1.44973  2.78374
H  -8.14369  0.73088  1.97350
C  -6.26137 -3.49007 -2.34565
H  -7.10152 -3.55272 -3.05945
H  -5.40313 -4.02388 -2.78565
H  -6.55703 -4.02824 -1.43005
C  -5.68094 -0.78675 -3.68809
H  -5.30138  0.24313 -3.58570
H  -4.99866 -1.33315 -4.35976
H  -6.66581 -0.73305 -4.18630
C  -3.54898 -2.71753 -0.90965
C  -3.74846 -3.66980  0.14336
C  -2.88477 -4.77622  0.25342
H  -3.04090 -5.49699  1.06397
C  -1.84675 -4.99099 -0.66421
H  -1.20315 -5.87389 -0.57793
C  -1.67472 -4.08466 -1.71986
H  -0.89387 -4.27077 -2.46860
C  -2.50630 -2.95287 -1.86416
C  -4.87930 -3.49441  1.15656
H  -5.57432 -2.75373  0.72425
C  -5.66643 -4.79509  1.42099
H  -5.05353 -5.55114  1.94353
H  -6.53961 -4.58723  2.06370
H  -6.03081 -5.25056  0.48468
C  -4.34886 -2.90279  2.48058
H  -3.79125 -1.96398  2.31460
H  -5.17923 -2.70167  3.18142
H  -3.65530 -3.60973  2.97108
C  -2.28066 -2.02581 -3.05937
H  -3.05659 -1.24449 -3.00594
C  -2.43859 -2.77123 -4.40359
H  -3.41884 -3.27171 -4.47520
H  -2.34934 -2.06780 -5.25016
H  -1.66156 -3.54568 -4.53369
C  -0.91236 -1.31499 -2.99356
H  -0.77826 -0.63388 -3.85167
H  -0.82677 -0.70573 -2.07485
H  -0.07418 -2.03590 -3.01942
C  -7.38723 -0.89504 -1.13741
H  -7.48784 -1.32547 -0.12284
H  -8.24566 -1.30382 -1.71037
C  -7.47862  0.64770 -1.09646
H  -7.22207  1.08190 -2.08154
H  -8.53008  0.95420 -0.91302
C   7.37403  1.50908 -0.90400
H   7.49658  1.75953  0.16678
H   8.18372  2.06069 -1.42650
C   7.54029 -0.00895 -1.13831
H   7.27387 -0.27958 -2.17770
H   8.60896 -0.29067 -1.03055
H   0.03107 -0.98687  6.50322
C  -1.06503 -1.44852  4.65572
C   0.01905 -0.66453  5.44623
H   1.02047 -0.83635  5.01861
H  -0.18561  0.41910  5.41964
C  -0.75904 -2.96863  4.74252
H  -1.51413 -3.55295  4.19052
H  -0.76682 -3.30108  5.79612
H   0.23355 -3.19500  4.31863
C  -2.45105 -1.17873  5.30281
H  -2.69921 -0.10573  5.26850
H  -2.44346 -1.49819  6.36073
H  -3.24779 -1.73124  4.78006
C  -1.05757 -1.01327  3.23745
C  -1.00888 -0.62303  2.04520
H  -2.02984 -0.31732  0.99205
188
C-Rb
Rb  0.68376 -1.17346 -1.09139
Si  5.81187  1.87486 -2.86782
Si  6.03967  3.10823  0.89700
Al  4.07018  0.57014 -0.24733
N   4.37310  1.16734 -2.07419
N   5.27918  1.49126  0.98640
C   3.27241  0.77105 -2.89910
C   2.15680  1.65853 -3.08087
C   1.03593  1.23689 -3.82404
H   0.19328  1.92566 -3.95728
C   0.98532 -0.03227 -4.41889
H   0.11685 -0.33321 -5.01499
C   2.07544 -0.89876 -4.25800
H   2.05047 -1.88694 -4.73404
C   3.21383 -0.52969 -3.50952
C   2.15758  3.05933 -2.46807
H   3.18998  3.24326 -2.12309
C   1.78334  4.16001 -3.48321
H   2.42383  4.11736 -4.38032
H   1.90047  5.15800 -3.02572
H   0.73383  4.07670 -3.81805
C   1.24004  3.12447 -1.22615
H   0.19086  2.89963 -1.49385
H   1.26124  4.12971 -0.76889
H   1.56421  2.39452 -0.45985
C   4.36073 -1.53555 -3.39161
H   5.11572 -1.07807 -2.73038
C   5.01706 -1.80855 -4.76460
H   4.30508 -2.28361 -5.46338
H   5.88010 -2.48930 -4.65535
H   5.37350 -0.87804 -5.23699
C   3.91728 -2.86309 -2.73712
H   3.52245 -2.69670 -1.71923
H   4.77207 -3.55794 -2.65458
H   3.13738 -3.37511 -3.33033
C   7.29784  0.66969 -2.88225
H   8.21655  1.19678 -3.19691
H   7.13939 -0.17038 -3.57817
H   7.48074  0.24592 -1.88017
C   5.39986  2.34248 -4.67201
H   4.67387  3.17222 -4.71474
H   4.96917  1.49709 -5.23319
H   6.31496  2.66859 -5.19689
C   4.74055  4.51202  0.85310
H   5.22114  5.47314  0.59607
H   4.23896  4.63946  1.82663
H   3.96160  4.31383  0.09714
C   7.17444  3.38163  2.40759
H   8.04446  2.70361  2.38204
H   6.64857  3.20870  3.36087
H   7.55559  4.41791  2.41262
C   5.36263  0.76515  2.21374
C   4.40784  0.95388  3.27393
C   4.48250  0.15398  4.43453
H   3.75788  0.32056  5.24141
C   5.46434 -0.83519  4.58842
H   5.51508 -1.43325  5.50546
C   6.40067 -1.02266  3.56067
H   7.18449 -1.78056  3.68012
C   6.37663 -0.24011  2.38807
C   3.30431  2.01048  3.19231
H   3.39897  2.49017  2.20401
C   3.47297  3.09600  4.27969
H   3.37085  2.67128  5.29460
H   2.70295  3.87998  4.16849
H   4.46248  3.57902  4.22049
C   1.89165  1.38915  3.26567
H   1.72673  0.69159  2.42481
H   1.11884  2.17558  3.20206
H   1.72886  0.84300  4.21329
C   7.43432 -0.48758  1.31192
H   7.33134  0.33743  0.58574
C   8.87261 -0.46405  1.87180
H   9.07652  0.47036  2.42121
H   9.60502 -0.54477  1.04963
H   9.06292 -1.30523  2.56249
C   7.16371 -1.80603  0.55205
H   7.91868 -1.97155 -0.23684
H   6.16886 -1.78461  0.06788
H   7.19791 -2.67556  1.23539
Rb  3.33504 -2.18269  2.15683
Si -6.94303  0.73635  2.38076
Si -6.78172 -2.15852 -0.43007
Al -4.89711  0.48295 -0.13808
N  -5.92234  1.41406  1.05792
N  -5.23082 -1.25394 -0.60792
C  -5.80716  2.85514  0.93369
C  -4.81035  3.58030  1.65339
C  -4.73704  4.97924  1.49643
H  -3.97026  5.53611  2.04747
C  -5.61269  5.66868  0.65241
H  -5.53807  6.75606  0.54550
C  -6.58281  4.95316 -0.05990
H  -7.26478  5.49141 -0.72685
C  -6.70088  3.55647  0.06504
C  -3.79849  2.89258  2.56998
H  -4.03205  1.81412  2.56349
C  -3.90645  3.38947  4.02924
H  -4.92410  3.25020  4.43235
H  -3.20193  2.84179  4.67999
H  -3.66396  4.46399  4.10860
C  -2.35526  3.06062  2.04197
H  -2.05233  4.12247  2.02949
H  -1.64093  2.51586  2.68473
H  -2.26079  2.67476  1.01303
C  -7.74159  2.80559 -0.76684
H  -7.91973  1.83899 -0.26278
C  -9.09651  3.53398 -0.87694
H  -9.02285  4.46399 -1.46759
H  -9.83599  2.88868 -1.38218
H  -9.49521  3.79896  0.11684
C  -7.17842  2.49447 -2.17335
H  -6.24231  1.90496 -2.11979
H  -7.90220  1.92040 -2.77881
H  -6.93658  3.42610 -2.71439
C  -8.00008  2.13434  3.11416
H  -8.57491  1.75524  3.97677
H  -7.37709  2.97448  3.46142
H  -8.71620  2.53327  2.37675
C  -5.86419 -0.03188  3.75307
H  -5.13829 -0.75615  3.34485
H  -5.29726  0.73737  4.30246
H  -6.49645 -0.56913  4.48232
C  -6.45797 -4.00062 -0.76101
H  -7.41042 -4.55778 -0.73435
H  -5.99564 -4.16243 -1.74829
H  -5.78681 -4.43691 -0.00295
C  -8.09360 -1.51681 -1.65694
H  -8.22252 -0.42350 -1.58161
H  -7.82528 -1.75273 -2.69968
H  -9.07273 -1.98346 -1.44775
C  -4.10306 -1.92589 -1.22308
C  -3.15550 -2.61340 -0.40090
C  -2.05828 -3.26176 -1.00550
H  -1.30990 -3.75945 -0.37499
C  -1.89191 -3.25245 -2.39848
H  -1.05216 -3.78934 -2.85614
C  -2.81663 -2.57214 -3.20045
H  -2.68536 -2.56470 -4.28902
C  -3.92090 -1.89902 -2.64052
C  -3.28766 -2.63507  1.12276
H  -4.32145 -2.32741  1.35985
C  -3.04730 -4.03213  1.73415
H  -1.99035 -4.33415  1.63269
H  -3.28526 -4.01901  2.81249
H  -3.67706 -4.80105  1.25475
C  -2.32478 -1.60901  1.76973
H  -2.46563 -0.59198  1.35425
H  -2.48961 -1.55046  2.86077
H  -1.27469 -1.91681  1.60283
C  -4.87169 -1.14878 -3.57390
H  -5.67356 -0.72274 -2.94715
C  -5.53075 -2.08753 -4.60926
H  -6.06686 -2.91922 -4.12117
H  -6.25366 -1.53208 -5.23256
H  -4.78133 -2.53110 -5.28854
C  -4.15836  0.02741 -4.27982
H  -4.86673  0.58960 -4.91366
H  -3.72168  0.72730 -3.54735
H  -3.34169 -0.33228 -4.93102
C  -7.51369 -1.99176  1.32849
H  -6.75969 -2.33172  2.06351
H  -8.30536 -2.76963  1.35122
C  -8.12205 -0.63052  1.74950
H  -8.75458 -0.21445  0.94234
H  -8.81472 -0.78712  2.60277
C   7.13491  3.33642 -0.65298
H   7.88898  2.52688 -0.68324
H   7.71152  4.26043 -0.43651
C   6.42417  3.47536 -2.01891
H   5.58389  4.19266 -1.95344
H   7.12370  3.91692 -2.75961
H   2.78826 -7.48973  1.98549
C   1.20348 -5.98874  1.67213
C   2.69476 -6.42450  1.70472
H   3.16590 -6.28321  0.71736
H   3.26228 -5.83204  2.44590
C   0.44487 -6.88945  0.65921
H  -0.62114 -6.61137  0.61353
H   0.51403 -7.95338  0.95268
H   0.86855 -6.77929 -0.35302
C   0.59079 -6.18957  3.08491
H   1.11595 -5.56987  3.83288
H   0.66642 -7.24711  3.39877
H  -0.47276 -5.89955  3.09522
C   1.09696 -4.56600  1.25929
C   0.99692 -3.37366  0.87679
H  -3.64624  1.20404 -0.80658
188
TS(C-D)-Rb
Rb  0.54308 -2.33833  0.39424
Si  6.66884 -1.05409 -0.13215
Si  5.63654  2.40996 -1.75384
Al  3.48537  0.20336 -0.26877
N   4.88892 -1.16056 -0.29160
N   4.25361  1.95287 -0.71450
C   4.29661 -2.46321 -0.28633
C   3.96740 -3.10789 -1.52756
C   3.28790 -4.34222 -1.52049
H   3.04497 -4.82288 -2.47593
C   2.94506 -4.98479 -0.32215
H   2.44297 -5.95895 -0.33593
C   3.29472 -4.38000  0.89349
H   3.06147 -4.89279  1.83535
C   3.96058 -3.13612  0.93935
C   4.35333 -2.47950 -2.86695
H   5.02475 -1.63651 -2.62733
C   5.11528 -3.45910 -3.78533
H   5.99430 -3.89005 -3.27712
H   5.46555 -2.93880 -4.69411
H   4.47677 -4.29835 -4.11541
C   3.12297 -1.89457 -3.59408
H   2.39271 -2.68848 -3.83827
H   3.41635 -1.40652 -4.54082
H   2.61298 -1.14431 -2.96178
C   4.33726 -2.56301  2.30724
H   4.77898 -1.56979  2.12311
C   5.39382 -3.44596  3.01184
H   4.99107 -4.45035  3.23573
H   5.70484 -2.99123  3.96933
H   6.29379 -3.58103  2.38961
C   3.11817 -2.36303  3.23290
H   2.38599 -1.65221  2.81163
H   3.44029 -1.95976  4.20935
H   2.59694 -3.31736  3.43431
C   7.21856 -0.42325  1.58908
H   8.29203 -0.16168  1.57332
H   7.07105 -1.18092  2.37575
H   6.65770  0.48035  1.88242
C   7.45779 -2.76821 -0.42756
H   7.35745 -3.07359 -1.48312
H   6.99807 -3.55701  0.18964
H   8.53548 -2.73334 -0.18931
C   5.39243  1.86300 -3.57251
H   6.34258  1.95329 -4.12928
H   4.64091  2.47858 -4.09393
H   5.06666  0.81049 -3.63511
C   5.88865  4.30194 -1.71646
H   6.21082  4.64026 -0.71684
H   4.96873  4.85329 -1.97011
H   6.67108  4.59323 -2.43911
C   3.40419  2.99866 -0.23746
C   2.33033  3.52815 -1.03497
C   1.47469  4.51162 -0.49429
H   0.66574  4.91355 -1.11659
C   1.63500  4.99065  0.81390
H   0.96800  5.76478  1.20954
C   2.68086  4.48085  1.59675
H   2.82631  4.86324  2.61448
C   3.57118  3.50888  1.09668
C   2.07815  3.05609 -2.46809
H   2.84822  2.29992 -2.69165
C   2.21316  4.20794 -3.48946
H   1.44792  4.98787 -3.32510
H   2.08446  3.82945 -4.51918
H   3.20098  4.69379 -3.42660
C   0.70521  2.36435 -2.61659
H   0.65314  1.46139 -1.98206
H   0.54224  2.04356 -3.66081
H  -0.12776  3.03715 -2.34179
C   4.70893  3.01899  1.99232
H   5.35596  2.39622  1.35024
C   5.55996  4.17733  2.55608
H   5.94353  4.82575  1.75032
H   6.42434  3.78039  3.11680
H   4.98357  4.81434  3.25098
C   4.18208  2.11949  3.13281
H   5.01210  1.74885  3.76023
H   3.64474  1.24224  2.72645
H   3.48644  2.67344  3.79054
Rb  0.30305  1.78370  1.23543
Si -6.60343  1.26685  0.34332
Si -5.81937 -1.90117 -1.98724
Al -3.68656  0.01430 -0.47987
N  -4.83385  1.37383 -0.01161
N  -4.29621 -1.62616 -1.05574
C  -4.18744  2.67278 -0.00967
C  -3.74802  3.27593  1.21156
C  -3.06326  4.50744  1.15719
H  -2.73609  4.97271  2.09471
C  -2.81018  5.15831 -0.05616
H  -2.28183  6.11759 -0.07217
C  -3.26783  4.58058 -1.24561
H  -3.09399  5.09639 -2.19686
C  -3.96608  3.35691 -1.24737
C  -4.02861  2.66541  2.58695
H  -4.54719  1.70714  2.42133
C  -4.95728  3.57862  3.42334
H  -5.90160  3.80240  2.89994
H  -5.20652  3.09545  4.38453
H  -4.47006  4.54270  3.65385
C  -2.74026  2.35291  3.37979
H  -2.08325  3.24038  3.45166
H  -2.99526  2.05843  4.41305
H  -2.18084  1.50459  2.94586
C  -4.47676  2.80845 -2.58106
H  -5.11338  1.93735 -2.34391
C  -5.35455  3.83143 -3.33642
H  -4.77176  4.71285 -3.65675
H  -5.78352  3.37332 -4.24480
H  -6.18602  4.19288 -2.70841
C  -3.31969  2.31830 -3.48094
H  -2.71361  1.54297 -2.97968
H  -3.70657  1.89635 -4.42550
H  -2.63856  3.14886 -3.73724
C  -7.34424  3.01737  0.29656
H  -8.37664  2.99554  0.68629
H  -6.76721  3.73798  0.89660
H  -7.38248  3.40080 -0.73706
C  -6.93098  0.44500  2.03244
H  -6.34539 -0.48259  2.15234
H  -6.67967  1.11052  2.87389
H  -7.99958  0.17993  2.12160
C  -6.03341 -3.75740 -2.33071
H  -6.87191 -3.89912 -3.03469
H  -5.13146 -4.20053 -2.78279
H  -6.26197 -4.32552 -1.41500
C  -5.77847 -0.99143 -3.66505
H  -5.49590  0.06979 -3.56120
H  -5.06605 -1.46172 -4.36244
H  -6.77778 -1.02391 -4.13511
C  -3.37697 -2.73375 -0.91416
C  -3.45847 -3.58416  0.23559
C  -2.56204 -4.66484  0.35516
H  -2.63171 -5.31642  1.23368
C  -1.60217 -4.93623 -0.62874
H  -0.93305 -5.79831 -0.52948
C  -1.52415 -4.10318 -1.75357
H  -0.78620 -4.32041 -2.53520
C  -2.39208 -3.00263 -1.91846
C  -4.48957 -3.36107  1.34297
H  -5.10694 -2.49957  1.03370
C  -5.42608 -4.57763  1.52422
H  -4.86653 -5.46943  1.85813
H  -6.18851 -4.36114  2.29280
H  -5.94909 -4.84494  0.59102
C  -3.81321 -3.00829  2.68726
H  -3.10171 -2.16864  2.59749
H  -4.57813 -2.74890  3.44134
H  -3.24882 -3.87445  3.07937
C  -2.25255 -2.14920 -3.18072
H  -3.02379 -1.36227 -3.12772
C  -2.50474 -2.97438 -4.46350
H  -3.49288 -3.46412 -4.44646
H  -2.45879 -2.32573 -5.35590
H  -1.74495 -3.76576 -4.59047
C  -0.87870 -1.44769 -3.25381
H  -0.80948 -0.81932 -4.15868
H  -0.71569 -0.79143 -2.38168
H  -0.05042 -2.17711 -3.29875
C  -7.35064 -1.27699 -1.03410
H  -7.35336 -1.72479 -0.02249
H  -8.20712 -1.74602 -1.56153
C  -7.56235  0.25437 -0.96527
H  -7.40860  0.71811 -1.95828
H  -8.62223  0.46863 -0.71276
C   7.29189  1.63931 -1.19069
H   7.47743  1.91135 -0.13420
H   8.05673  2.19599 -1.77230
C   7.47363  0.12043 -1.40760
H   7.15215 -0.17360 -2.42497
H   8.55235 -0.13864 -1.35901
H   0.39281 -0.61605  6.83251
C  -0.74213 -1.25173  5.05539
C   0.34097 -0.38374  5.75267
H   1.33470 -0.56704  5.31082
H   0.10966  0.68988  5.64339
C  -0.39548 -2.75158  5.26346
H  -1.15179 -3.39582  4.78408
H  -0.36273 -2.99831  6.34082
H   0.58838 -2.99016  4.82578
C  -2.11755 -0.96332  5.71581
H  -2.38844  0.10001  5.60736
H  -2.08785 -1.20463  6.79453
H  -2.91267 -1.56587  5.24678
C  -0.79135 -0.93638  3.60412
C  -0.85352 -0.66793  2.37828
H  -2.14766  0.36989 -0.63825
188
D-Rb
Rb -0.19797 -2.18428 -0.21867
Si  5.97462 -1.97597  0.79290
Si  6.12492  1.32298 -1.37165
Al  3.27709 -0.04875 -0.11836
N   4.28202 -1.68095  0.26672
N   4.51816  1.40184 -0.58549
C   3.40906 -2.81571  0.28843
C   3.15631 -3.55498 -0.91841
C   2.25234 -4.63700 -0.90335
H   2.07592 -5.19742 -1.82901
C   1.59945 -5.03366  0.27339
H   0.92214 -5.89505  0.27193
C   1.85147 -4.32564  1.45755
H   1.36153 -4.64248  2.38667
C   2.73666 -3.22671  1.49096
C   3.86246 -3.19485 -2.22614
H   4.66284 -2.48394 -1.95573
C   4.51234 -4.41518 -2.91268
H   5.18598 -4.95540 -2.22643
H   5.10266 -4.09126 -3.78753
H   3.75906 -5.13642 -3.27744
C   2.90784 -2.46681 -3.19939
H   2.05109 -3.11142 -3.47048
H   3.43002 -2.19046 -4.13274
H   2.50881 -1.54076 -2.74409
C   2.96469 -2.51571  2.82573
H   3.69164 -1.70986  2.63419
C   3.55670 -3.46648  3.89055
H   2.85152 -4.27735  4.14730
H   3.77921 -2.91531  4.82143
H   4.49025 -3.93801  3.54108
C   1.67762 -1.84969  3.35703
H   1.29144 -1.10467  2.63873
H   1.87458 -1.32596  4.30919
H   0.88345 -2.59433  3.54767
C   6.35898 -1.29254  2.53996
H   7.45069 -1.31055  2.71029
H   5.88917 -1.89395  3.33488
H   6.02109 -0.24982  2.66144
C   6.32917 -3.85195  0.81756
H   6.29709 -4.28176 -0.19794
H   5.60522 -4.40798  1.43527
H   7.33768 -4.03514  1.22836
C   6.04411  0.46143 -3.08003
H   7.05836  0.17380 -3.41038
H   5.61087  1.10662 -3.86220
H   5.43525 -0.45728 -3.02986
C   6.85306  3.07437 -1.57727
H   7.03145  3.54711 -0.59642
H   6.19759  3.74589 -2.15364
H   7.82209  3.01357 -2.10310
C   3.94651  2.67609 -0.29278
C   3.34972  3.49665 -1.31524
C   2.70206  4.69861 -0.96273
H   2.25923  5.31641 -1.75303
C   2.62365  5.13253  0.36973
H   2.12614  6.07579  0.62001
C   3.22319  4.35368  1.36777
H   3.19847  4.70085  2.40796
C   3.89157  3.14843  1.06546
C   3.36424  3.07795 -2.78611
H   4.12768  2.29107 -2.88724
C   3.72698  4.22661 -3.75092
H   2.93795  4.99881 -3.79258
H   3.85014  3.83655 -4.77629
H   4.66635  4.72658 -3.46106
C   2.01955  2.43846 -3.19313
H   1.80468  1.54880 -2.57352
H   2.03661  2.11358 -4.24847
H   1.18807  3.16109 -3.08344
C   4.61282  2.41326  2.19529
H   5.03518  1.49712  1.74733
C   5.78857  3.25665  2.74075
H   6.49096  3.53268  1.93635
H   6.34954  2.69242  3.50672
H   5.43214  4.19231  3.20786
C   3.66704  1.98972  3.33895
H   4.22328  1.44341  4.12105
H   2.86616  1.32627  2.96635
H   3.19205  2.86310  3.82226
Rb  0.38295  2.44355  0.17859
Si -5.60207  1.76019  1.35166
Si -5.68842 -0.33972 -2.06604
Al -3.16854  0.02510  0.06835
N  -3.91780  1.64964  0.74622
N  -4.12268 -0.84337 -1.36689
C  -3.06051  2.77230  0.97657
C  -2.34346  2.93350  2.21360
C  -1.55540  4.08636  2.42601
H  -1.04159  4.20558  3.38769
C  -1.42542  5.08626  1.45341
H  -0.82400  5.98084  1.64758
C  -2.09488  4.92285  0.23313
H  -2.01164  5.70086 -0.53566
C  -2.90758  3.79889 -0.02020
C  -2.38794  1.89117  3.33210
H  -3.01635  1.05569  2.98123
C  -3.00213  2.45571  4.63343
H  -4.02470  2.83406  4.47107
H  -3.05065  1.67107  5.40936
H  -2.39993  3.28712  5.04214
C  -0.97844  1.32341  3.61423
H  -0.26729  2.11707  3.90806
H  -1.01061  0.58926  4.43541
H  -0.57362  0.79673  2.73190
C  -3.62595  3.71456 -1.36222
H  -4.21339  2.78260 -1.32684
C  -4.59966  4.89270 -1.58561
H  -4.06480  5.85777 -1.64399
H  -5.15239  4.76198 -2.53271
H  -5.33714  4.96961 -0.76970
C  -2.63051  3.61004 -2.53859
H  -1.97057  2.73278 -2.42654
H  -3.16717  3.50086 -3.49741
H  -1.99849  4.51418 -2.61469
C  -5.93780  3.49333  2.07140
H  -6.95031  3.51779  2.51089
H  -5.21938  3.76934  2.85984
H  -5.88984  4.27472  1.29480
C  -5.94397  0.45032  2.69685
H  -5.60508 -0.54915  2.37785
H  -5.41183  0.69551  3.63142
H  -7.02384  0.39636  2.92265
C  -6.46039 -1.73619 -3.11353
H  -7.20534 -1.29566 -3.79903
H  -5.70971 -2.26038 -3.72856
H  -6.97882 -2.48397 -2.49361
C  -5.62282  1.14602 -3.27288
H  -5.14026  2.04100 -2.85398
H  -5.09833  0.88396 -4.20613
H  -6.65876  1.42230 -3.54313
C  -3.36264 -1.90865 -1.95734
C  -3.56630 -3.28578 -1.58147
C  -2.68304 -4.27847 -2.05682
H  -2.84513 -5.31836 -1.74924
C  -1.63503 -3.98332 -2.93725
H  -0.97262 -4.77520 -3.30381
C  -1.49213 -2.66455 -3.38806
H  -0.72331 -2.43235 -4.13465
C  -2.33743 -1.63102 -2.93165
C  -4.75586 -3.75678 -0.74093
H  -5.34858 -2.86022 -0.48972
C  -5.64086 -4.74891 -1.53649
H  -5.11737 -5.71032 -1.68631
H  -6.56850 -4.96636 -0.97758
H  -5.91838 -4.36478 -2.52939
C  -4.32749 -4.42684  0.58030
H  -3.74056 -3.72823  1.19339
H  -5.21652 -4.74164  1.15600
H  -3.72368 -5.33392  0.39069
C  -2.19325 -0.25492 -3.58006
H  -2.83359  0.43822 -3.00880
C  -2.70446 -0.30474 -5.04070
H  -3.73265 -0.69838 -5.09897
H  -2.69379  0.70224 -5.49477
H  -2.06515 -0.95978 -5.65962
C  -0.75126  0.28690 -3.55166
H  -0.71076  1.29888 -3.99098
H  -0.36678  0.34826 -2.51883
H  -0.05731 -0.34446 -4.13479
C  -6.96111  0.09716 -0.70308
H  -6.94998 -0.70467  0.06012
H  -7.93737 -0.01234 -1.22027
C  -6.88811  1.49315 -0.03869
H  -6.74573  2.28078 -0.80322
H  -7.86154  1.72811  0.44137
C   7.41349  0.33838 -0.35860
H   7.43834  0.72740  0.67702
H   8.38796  0.63051 -0.80320
C   7.27685 -1.20043 -0.36782
H   7.11715 -1.57539 -1.39648
H   8.22928 -1.66434 -0.03515
H  -2.20740 -2.56798  5.94606
C  -2.81920 -2.75191  3.85224
C  -2.16248 -1.96844  5.01935
H  -1.10464 -1.74544  4.80438
H  -2.68929 -1.01682  5.19868
C  -2.05580 -4.08949  3.65258
H  -2.51188 -4.69548  2.85334
H  -2.07770 -4.67816  4.58673
H  -0.99969 -3.90657  3.38982
C  -4.29734 -3.05610  4.22466
H  -4.86350 -2.12205  4.37226
H  -4.33627 -3.64085  5.16118
H  -4.79456 -3.63648  3.43140
C  -2.79340 -1.94479  2.60656
C  -2.86911 -1.26715  1.56753
H  -1.63791  0.40607 -0.45245
204
E-Rb
Rb -0.24811 -0.78819  1.90146
Si  5.87011  0.47221  2.39200
Si  6.30940 -0.02619 -1.49472
Al  3.30643  0.30915  0.14704
N   4.23973 -0.02391  1.83618
N   4.62860  0.56620 -1.28062
C   3.38883 -0.70689  2.75822
C   3.18831 -2.12532  2.64009
C   2.27243 -2.78034  3.49032
H   2.13631 -3.86436  3.39308
C   1.56705 -2.08655  4.48257
H   0.88085 -2.61575  5.15324
C   1.78498 -0.70688  4.62951
H   1.26008 -0.16597  5.42511
C   2.67776 -0.00464  3.79403
C   3.99559 -2.96178  1.64752
H   4.68672 -2.26260  1.14579
C   4.84058 -4.03869  2.36286
H   5.49934 -3.59032  3.12524
H   5.47522 -4.57706  1.63701
H   4.20678 -4.78830  2.86958
C   3.10182 -3.59840  0.56030
H   2.35723 -4.28245  1.00790
H   3.71281 -4.17995 -0.15368
H   2.55794 -2.82137 -0.00685
C   2.86521  1.49995  3.99097
H   3.85491  1.74931  3.57800
C   2.85142  1.94031  5.46893
H   1.84926  1.84863  5.92513
H   3.14233  3.00207  5.54931
H   3.55274  1.34644  6.07953
C   1.83880  2.30970  3.16988
H   1.90765  2.05868  2.09466
H   2.01768  3.39453  3.27952
H   0.80528  2.10455  3.50714
C   6.12382  2.37169  2.38217
H   7.20159  2.60636  2.44455
H   5.62734  2.87108  3.23075
H   5.73662  2.82559  1.45484
C   6.17563 -0.16868  4.16361
H   6.14472 -1.27034  4.20579
H   5.42962  0.21168  4.87988
H   7.17301  0.15520  4.50963
C   6.41420 -1.93381 -1.63509
H   7.46122 -2.26333 -1.50953
H   6.06616 -2.29899 -2.61508
H   5.81214 -2.43315 -0.85676
C   7.07337  0.72589 -3.07485
H   7.23328  1.81217 -2.96708
H   6.44029  0.57207 -3.96356
H   8.05496  0.25988 -3.27222
C   4.02827  1.23428 -2.39533
C   3.42267  0.50609 -3.47761
C   2.76870  1.20543 -4.51476
H   2.31180  0.63685 -5.33437
C   2.69255  2.60552 -4.52730
H   2.19332  3.12946 -5.34980
C   3.29367  3.32290 -3.48332
H   3.25954  4.41897 -3.49624
C   3.96527  2.67081 -2.42914
C   3.46264 -1.02133 -3.54522
H   4.03859 -1.36186 -2.67002
C   4.16777 -1.52974 -4.82314
H   3.61190 -1.24599 -5.73467
H   4.24153 -2.63166 -4.81124
H   5.18757 -1.12093 -4.91539
C   2.05494 -1.63907 -3.42196
H   1.60256 -1.38268 -2.44748
H   2.10106 -2.74031 -3.48507
H   1.38177 -1.29016 -4.22748
C   4.63517  3.51995 -1.34932
H   5.18353  2.81377 -0.70198
C   5.65292  4.52091 -1.93895
H   6.40612  4.01106 -2.56270
H   6.18236  5.05293 -1.12913
H   5.16128  5.28480 -2.56795
C   3.59677  4.25345 -0.47152
H   4.09372  4.83252  0.32682
H   2.90501  3.53683  0.00843
H   2.99426  4.96014 -1.07181
Rb  0.43996  1.64038 -2.01808
Si -5.38538  2.92362 -0.70451
Si -5.81839 -1.05843 -0.45790
Al -3.11221  0.76388  0.15657
N  -3.76670  2.18844 -0.93954
N  -4.19627 -0.82818  0.25602
C  -2.86890  2.84375 -1.84138
C  -2.03332  3.93503 -1.41696
C  -1.20591  4.59306 -2.35399
H  -0.59618  5.43992 -2.01592
C  -1.15153  4.20597 -3.69952
H  -0.52876  4.75460 -4.41418
C  -1.94176  3.12620 -4.11627
H  -1.91953  2.81645 -5.16821
C  -2.79186  2.44340 -3.22211
C  -1.99550  4.42946  0.03083
H  -2.66851  3.78427  0.61953
C  -2.48038  5.89175  0.15904
H  -3.50526  6.01648 -0.22728
H  -2.47647  6.20840  1.21721
H  -1.82791  6.58926 -0.39641
C  -0.57833  4.28543  0.63061
H   0.17518  4.84590  0.04782
H  -0.55159  4.67285  1.66205
H  -0.26975  3.22649  0.68111
C  -3.63584  1.29489 -3.76353
H  -4.20752  0.91142 -2.90228
C  -4.64032  1.76067 -4.84076
H  -4.12334  2.15498 -5.73407
H  -5.27497  0.91827 -5.16843
H  -5.30267  2.55601 -4.46138
C  -2.76135  0.14517 -4.31000
H  -2.07677 -0.23928 -3.53512
H  -3.39060 -0.69836 -4.64396
H  -2.15723  0.46975 -5.17717
C  -5.61815  4.40581 -1.87948
H  -6.62654  4.83161 -1.73584
H  -4.88412  5.20703 -1.69748
H  -5.52465  4.10924 -2.93715
C  -5.62582  3.51653  1.09300
H  -5.36033  2.72724  1.81530
H  -4.98500  4.38838  1.30734
H  -6.67547  3.81168  1.26957
C  -6.70162 -2.56614  0.30989
H  -7.50660 -2.89542 -0.37012
H  -6.01636 -3.41803  0.45441
H  -7.16216 -2.32751  1.28121
C  -5.86429 -1.41373 -2.34007
H  -5.30554 -0.68315 -2.94310
H  -5.47264 -2.41649 -2.57561
H  -6.91798 -1.38353 -2.67385
C  -3.50043 -1.92656  0.86923
C  -3.66360 -2.24504  2.26602
C  -2.83492 -3.22088  2.86118
H  -2.96505 -3.44206  3.92726
C  -1.88521 -3.94157  2.12619
H  -1.26462 -4.70480  2.60842
C  -1.78887 -3.71063  0.74771
H  -1.10816 -4.32451  0.14555
C  -2.58286 -2.73497  0.10728
C  -4.75876 -1.63156  3.14246
H  -5.31826 -0.92146  2.50906
C  -5.72804 -2.71878  3.66895
H  -5.22771 -3.36909  4.40889
H  -6.58837 -2.24791  4.17709
H  -6.11328 -3.36549  2.86660
C  -4.19133 -0.85057  4.34574
H  -3.54200 -0.03275  4.00236
H  -5.01293 -0.41838  4.94502
H  -3.61328 -1.51416  5.01568
C  -2.50773 -2.64448 -1.41590
H  -3.08811 -1.75523 -1.71469
C  -3.16361 -3.89595 -2.04915
H  -4.18944 -4.05130 -1.67661
H  -3.20443 -3.80345 -3.14924
H  -2.57977 -4.80208 -1.80699
C  -1.07097 -2.48758 -1.94652
H  -1.07340 -2.36923 -3.04419
H  -0.58336 -1.60022 -1.50674
H  -0.44626 -3.37001 -1.72191
C  -6.94670  0.45972 -0.15792
H  -6.87371  0.75667  0.90587
H  -7.96873  0.04013 -0.26879
C  -6.79909  1.69235 -1.08427
H  -6.72065  1.37821 -2.14220
H  -7.72175  2.30794 -1.03152
C   7.48528  0.45116 -0.06775
H   7.49736  1.55212  0.04064
H   8.48837  0.18956 -0.46657
C   7.27302 -0.23338  1.30127
H   7.13380 -1.32449  1.18087
H   8.18669 -0.12135  1.92167
H  -1.80935  4.68016  5.17441
C  -2.54543  2.78179  4.37260
C  -1.80333  4.13472  4.21378
H  -0.75424  3.98026  3.91368
H  -2.29391  4.76670  3.45526
C  -1.82676  1.93828  5.46083
H  -2.33871  0.97659  5.62612
H  -1.81583  2.49161  6.41658
H  -0.78063  1.73051  5.17710
C  -4.00577  3.06108  4.82695
H  -4.54286  3.66109  4.07450
H  -4.00307  3.61660  5.78188
H  -4.55957  2.12015  4.97327
C  -2.57932  2.05216  3.07982
C  -2.70862  1.45407  1.99785
H  -1.62019  0.35108 -0.44872
H   1.61904 -5.71441 -0.80860
C   0.92044 -6.45127 -1.15712
C   0.13097 -7.29290 -1.55604
C  -0.81332 -8.32073 -2.03615
C  -1.92159 -8.54453 -0.97301
C  -1.45358 -7.84839 -3.36902
C  -0.03945 -9.64645 -2.27040
H   0.42655 -10.00149 -1.33660
H   0.75593 -9.51170 -3.02164
H  -0.73272 -10.42573 -2.63243
H  -2.62880 -9.31549 -1.32627
H  -1.49053 -8.88191 -0.01621
H  -2.48620 -7.61625 -0.78792
H  -2.00822 -6.90595 -3.22859
H  -2.15792 -8.61417 -3.73850
H  -0.68379 -7.68226 -4.14035
204
TS(E-F)-Rb
Rb  1.14924  2.32078  0.17184
Si -6.65960  0.94773  2.01390
Si -6.53377 -2.44630  0.04449
Al -4.15490 -0.04353  0.06285
N  -5.46680  1.19454  0.69794
N  -4.84086 -1.83470  0.02028
C  -5.30056  2.54028  0.20873
C  -6.07559  2.99929 -0.90600
C  -5.88796  4.30551 -1.39677
H  -6.48296  4.64312 -2.25342
C  -4.96689  5.18321 -0.81238
H  -4.84082  6.19892 -1.20260
C  -4.21761  4.74419  0.28440
H  -3.50356  5.43073  0.75618
C  -4.36400  3.44377  0.80768
C  -7.09719  2.09242 -1.59151
H  -7.22263  1.21372 -0.93568
C  -8.47841  2.75981 -1.76463
H  -8.87162  3.13468 -0.80447
H  -9.20588  2.03606 -2.17275
H  -8.44026  3.61361 -2.46442
C  -6.56342  1.58632 -2.95034
H  -6.36734  2.42899 -3.63724
H  -7.29137  0.91326 -3.43801
H  -5.61639  1.03297 -2.82290
C  -3.50187  3.04465  2.00536
H  -3.75615  1.99926  2.25090
C  -3.78210  3.91512  3.25000
H  -3.54574  4.97782  3.06188
H  -3.16795  3.58321  4.10651
H  -4.84152  3.86057  3.55116
C  -1.99910  3.07625  1.64485
H  -1.81020  2.43606  0.76459
H  -1.39377  2.71561  2.49840
H  -1.67112  4.10686  1.40844
C  -5.79351  0.39007  3.62415
H  -6.53751  0.11350  4.39259
H  -5.16144  1.19214  4.04070
H  -5.14919 -0.48868  3.45090
C  -7.59922  2.56978  2.35664
H  -8.23610  2.85427  1.50247
H  -6.91756  3.41292  2.55314
H  -8.25167  2.44316  3.23841
C  -7.50699 -1.93487 -1.51549
H  -8.56994 -2.21702 -1.40918
H  -7.11698 -2.43315 -2.41824
H  -7.46315 -0.84722 -1.68562
C  -6.52438 -4.35313  0.12171
H  -6.09956 -4.72428  1.06939
H  -5.94185 -4.80014 -0.70046
H  -7.55999 -4.72923  0.04699
C  -3.81804 -2.81655 -0.19382
C  -3.37633 -3.16122 -1.51516
C  -2.36752 -4.13513 -1.67859
H  -2.05933 -4.41546 -2.69401
C  -1.78234 -4.77949 -0.58015
H  -1.02402 -5.55469 -0.72915
C  -2.20241 -4.43513  0.71300
H  -1.75882 -4.94690  1.57463
C  -3.20706 -3.47234  0.92769
C  -3.98721 -2.53233 -2.76834
H  -4.74128 -1.80425 -2.42375
C  -4.70050 -3.58711 -3.64508
H  -3.98680 -4.33075 -4.04351
H  -5.19346 -3.10514 -4.50781
H  -5.46819 -4.13774 -3.07608
C  -2.93884 -1.75960 -3.59999
H  -2.47209 -0.94842 -3.01360
H  -3.41152 -1.30248 -4.48757
H  -2.14231 -2.43333 -3.97003
C  -3.62232 -3.12340  2.35646
H  -4.60804 -2.63227  2.28253
C  -3.76470 -4.34984  3.28046
H  -4.43387 -5.11156  2.84576
H  -4.18284 -4.04381  4.25510
H  -2.79313 -4.83456  3.48476
C  -2.64573 -2.09144  2.96421
H  -2.96048 -1.79402  3.98032
H  -2.59712 -1.17862  2.33961
H  -1.62530 -2.51007  3.03264
Rb  0.13962 -1.84836 -0.98206
Si  6.09757 -2.54833  0.85473
Si  7.02223  0.94962 -0.78553
Al  3.99282 -0.10853  0.17422
N   4.57331 -1.92553  0.14535
N   5.35474  1.20064 -0.18693
C   3.63813 -2.87472 -0.37329
C   2.80758 -3.66689  0.49476
C   1.95803 -4.65148 -0.05465
H   1.35858 -5.27092  0.62325
C   1.86707 -4.86290 -1.43657
H   1.22275 -5.65081 -1.84159
C   2.63164 -4.05725 -2.29134
H   2.57648 -4.21820 -3.37493
C   3.51086 -3.07555 -1.79217
C   2.78707 -3.47330  2.01356
H   3.49753 -2.66353  2.24760
C   3.20254 -4.74183  2.79282
H   4.21403 -5.08203  2.52090
H   3.19369 -4.54368  3.87930
H   2.50678 -5.57941  2.60541
C   1.39239 -3.00851  2.48840
H   0.60272 -3.73015  2.21017
H   1.37403 -2.90636  3.58799
H   1.14178 -2.01911  2.06946
C   4.35884 -2.29013 -2.78784
H   4.87824 -1.51204 -2.20422
C   5.43080 -3.19449 -3.43872
H   4.96462 -4.00333 -4.02966
H   6.07623 -2.61074 -4.11894
H   6.07468 -3.66629 -2.67793
C   3.51275 -1.58595 -3.86936
H   2.77882 -0.90081 -3.41227
H   4.16075 -0.98854 -4.53442
H   2.96965 -2.30756 -4.50670
C   6.25838 -4.42211  0.53198
H   7.08308 -4.83217  1.14086
H   5.34573 -4.99111  0.76427
H   6.50182 -4.61184 -0.52758
C   6.20193 -2.17431  2.72571
H   5.91567 -1.12972  2.93687
H   5.53708 -2.82560  3.31645
H   7.23296 -2.32311  3.09303
C   8.00430  2.58672 -0.73763
H   8.84705  2.52309 -1.44781
H   7.39167  3.45902 -1.01933
H   8.42604  2.77803  0.26197
C   7.16369  0.32988 -2.59150
H   6.59206 -0.59129 -2.78176
H   6.83555  1.09092 -3.31762
H   8.22631  0.10852 -2.80211
C   4.82288  2.53052 -0.12273
C   4.94961  3.32378  1.07159
C   4.25183  4.54449  1.17143
H   4.33641  5.12878  2.09556
C   3.48907  5.05130  0.10972
H   2.97223  6.01321  0.20465
C   3.46641  4.34490 -1.10196
H   2.94987  4.77786 -1.96804
C   4.12498  3.10374 -1.24433
C   5.90337  2.93772  2.20564
H   6.39422  1.99906  1.89547
C   6.98434  4.02873  2.40544
H   6.54374  4.95190  2.82321
H   7.75203  3.68062  3.11916
H   7.48584  4.29822  1.46299
C   5.20076  2.67295  3.55265
H   4.46527  1.86050  3.45867
H   5.94312  2.39372  4.32171
H   4.68232  3.58080  3.91397
C   4.17176  2.45468 -2.62923
H   4.59831  1.44710 -2.49452
C   5.10553  3.26725 -3.55942
H   6.11162  3.38673 -3.12533
H   5.21069  2.76930 -4.53998
H   4.69993  4.27933 -3.73875
C   2.79262  2.29303 -3.29615
H   2.90201  1.80978 -4.28295
H   2.11817  1.65726 -2.69697
H   2.30023  3.26711 -3.46967
C   7.97957 -0.30670  0.28952
H   7.85877 -0.03403  1.35538
H   9.04634 -0.10583  0.05670
C   7.67045 -1.80272  0.06247
H   7.66100 -2.03922 -1.01867
H   8.48855 -2.42354  0.48597
C  -7.53086 -1.85025  1.56402
H  -6.97083 -2.11281  2.48205
H  -8.42166 -2.51323  1.57211
C  -7.98264 -0.37307  1.60516
H  -8.48281 -0.09202  0.65879
H  -8.75577 -0.24169  2.39111
H  -0.33952  0.45883  5.07062
C   1.60501  0.85586  4.14694
C   0.18685  0.22745  4.12788
H  -0.41885  0.62430  3.29521
H   0.23619 -0.86706  4.02170
C   1.46703  2.38855  4.36097
H   2.45046  2.88316  4.36518
H   0.96963  2.58977  5.32613
H   0.85023  2.84865  3.56833
C   2.41535  0.24828  5.32538
H   2.53127 -0.84051  5.19987
H   1.89211  0.43612  6.27990
H   3.42100  0.69461  5.38534
C   2.32264  0.57949  2.87638
C   3.00548  0.34675  1.86365
H   2.75171  0.00680 -0.92816
H  -2.26764  0.42659 -0.62179
C  -1.21040  0.88526 -1.28745
C  -1.21154  1.66117 -2.27932
C  -1.44686  2.56887 -3.42828
C  -0.92561  3.99378 -3.09842
C  -0.73964  2.03233 -4.70087
C  -2.97638  2.64349 -3.68965
H  -3.51605  3.02262 -2.80688
H  -3.37807  1.64724 -3.93678
H  -3.18055  3.31899 -4.54033
H  -1.11181  4.67475 -3.94779
H  -1.44294  4.40073 -2.21323
H   0.16146  3.98548 -2.90519
H   0.35071  1.96538 -4.55669
H  -0.93562  2.70447 -5.55540
H  -1.11539  1.02845 -4.96034
204
F-Rb
Rb  2.76003  2.74084 -1.20068
Si -8.26120 -0.83536  1.08787
Si -6.57634 -2.34335 -2.24666
Al -5.33095 -0.16453 -0.17411
N  -6.87428  0.25346  0.71530
N  -5.21498 -1.56397 -1.35440
C  -6.89546  1.60692  1.24107
C  -7.44404  2.65815  0.44187
C  -7.46286  3.96958  0.95127
H  -7.88076  4.77657  0.34011
C  -6.95749  4.26380  2.22355
H  -6.98265  5.29016  2.60463
C  -6.41253  3.23539  2.99770
H  -6.00441  3.46596  3.98857
C  -6.36716  1.90523  2.53298
C  -7.95251  2.38580 -0.97449
H  -8.20750  1.31218 -1.02444
C  -9.21600  3.18581 -1.35073
H  -10.01827  3.04961 -0.60595
H  -9.59870  2.85428 -2.33161
H  -9.01436  4.26830 -1.43252
C  -6.82525  2.63987 -2.00271
H  -6.49793  3.69376 -1.97344
H  -7.15758  2.40881 -3.03041
H  -5.92931  2.02383 -1.79158
C  -5.72771  0.84120  3.42566
H  -5.80249 -0.12192  2.89147
C  -6.47282  0.69113  4.77127
H  -6.41737  1.61878  5.36788
H  -6.02642 -0.11832  5.37576
H  -7.54113  0.45860  4.62187
C  -4.22702  1.12995  3.66246
H  -3.67906  1.20376  2.70817
H  -3.76852  0.32795  4.26837
H  -4.08152  2.08123  4.20390
C  -7.76998 -2.15612  2.37385
H  -8.58171 -2.89550  2.49450
H  -7.57446 -1.70728  3.36129
H  -6.86244 -2.70482  2.06846
C  -9.69430  0.20609  1.77347
H  -10.08122  0.91261  1.02071
H  -9.38441  0.79327  2.65304
H  -10.52388 -0.45509  2.07837
C  -7.31574 -1.15540 -3.54061
H  -8.21992 -1.59904 -3.99425
H  -6.60250 -0.93937 -4.35217
H  -7.60919 -0.19367 -3.08611
C  -5.92493 -3.90742 -3.10756
H  -5.60133 -4.66745 -2.37701
H  -5.06613 -3.68788 -3.76232
H  -6.72241 -4.35139 -3.72810
C  -3.86436 -2.01353 -1.61233
C  -3.08311 -1.44491 -2.66560
C  -1.77723 -1.92978 -2.88624
H  -1.18572 -1.50364 -3.70466
C  -1.22616 -2.94353 -2.09314
H  -0.21824 -3.32239 -2.29682
C  -1.98620 -3.48202 -1.04459
H  -1.55478 -4.27206 -0.42107
C  -3.29867 -3.04025 -0.79037
C  -3.60456 -0.32441 -3.56426
H  -4.60269 -0.04286 -3.18567
C  -3.77083 -0.80137 -5.02612
H  -2.79756 -1.08578 -5.46434
H  -4.19295  0.00506 -5.65147
H  -4.43613 -1.67831 -5.10186
C  -2.70090  0.92831 -3.50675
H  -2.51965  1.27240 -2.47514
H  -3.16061  1.75632 -4.07450
H  -1.71275  0.73186 -3.95970
C  -4.08155 -3.63552  0.38081
H  -5.14832 -3.42110  0.19322
C  -3.92600 -5.16369  0.51987
H  -4.16528 -5.68260 -0.42354
H  -4.60374 -5.54572  1.30272
H  -2.90095 -5.45421  0.81057
C  -3.69604 -2.92774  1.70132
H  -4.28070 -3.31993  2.55207
H  -3.86820 -1.83574  1.64852
H  -2.62418 -3.07625  1.92541
Rb  0.32090 -0.67079  0.09060
Si  5.81400 -2.47576  2.39643
Si  7.31447 -1.31396 -1.09963
Al  4.45170 -0.32937  0.32206
N   4.42050 -1.86597  1.45597
N   6.02612 -0.12039 -0.76546
C   3.14421 -2.48692  1.64011
C   2.27969 -2.12722  2.73240
C   1.03936 -2.78407  2.88905
H   0.40573 -2.52100  3.74485
C   0.60811 -3.77521  1.99836
H  -0.34593 -4.29038  2.15682
C   1.43738 -4.11908  0.92224
H   1.12233 -4.90812  0.22808
C   2.69049 -3.50519  0.73118
C   2.65298 -1.05501  3.75919
H   3.58861 -0.58514  3.41222
C   2.88793 -1.64943  5.16764
H   3.69506 -2.39874  5.17112
H   3.16420 -0.85188  5.88022
H   1.97554 -2.13889  5.55398
C   1.58013  0.05194  3.83961
H   0.59755 -0.34433  4.15491
H   1.87488  0.81512  4.58110
H   1.46282  0.56768  2.87253
C   3.56187 -3.97700 -0.42865
H   4.48389 -3.37517 -0.37420
C   3.95210 -5.46546 -0.28763
H   3.06719 -6.12443 -0.34946
H   4.64520 -5.76279 -1.09458
H   4.44660 -5.66298  0.67790
C   2.90446 -3.71766 -1.80137
H   2.67276 -2.64669 -1.93121
H   3.58081 -4.01918 -2.62072
H   1.97065 -4.29889 -1.91730
C   5.31829 -4.02679  3.39391
H   6.07386 -4.22375  4.17452
H   4.33626 -3.93788  3.88308
H   5.28002 -4.91418  2.73897
C   6.49140 -1.12269  3.56028
H   6.65745 -0.17826  3.01414
H   5.79105 -0.90815  4.38435
H   7.45489 -1.43110  4.00384
C   8.74043 -0.50532 -2.07967
H   9.31901 -1.29441 -2.59101
H   8.38044  0.19964 -2.84726
H   9.43332  0.03843 -1.41803
C   6.77883 -2.81695 -2.15880
H   5.89510 -3.33932 -1.76216
H   6.55940 -2.52278 -3.19828
H   7.61013 -3.54515 -2.18899
C   5.99649  1.09497 -1.52511
C   6.67166  2.27681 -1.05348
C   6.51215  3.49388 -1.74598
H   7.01938  4.38892 -1.36624
C   5.75986  3.58307 -2.92559
H   5.67218  4.53595 -3.46015
C   5.17761  2.41753 -3.44265
H   4.64538  2.46167 -4.40154
C   5.28016  1.17851 -2.77233
C   7.63796  2.24406  0.13408
H   7.67031  1.19688  0.48154
C   9.06130  2.67379 -0.29882
H   9.09360  3.75034 -0.54614
H   9.77863  2.50585  0.52402
H   9.41434  2.12118 -1.18342
C   7.18747  3.11935  1.32282
H   6.20551  2.79714  1.70044
H   7.92241  3.05283  2.14507
H   7.12279  4.18372  1.02820
C   4.69045 -0.05946 -3.45458
H   4.79165 -0.89452 -2.74158
C   5.49486 -0.40121 -4.73187
H   6.56966 -0.51736 -4.51544
H   5.13090 -1.34151 -5.18325
H   5.39496  0.39531 -5.49120
C   3.19147  0.07838 -3.79919
H   2.83375 -0.82707 -4.32067
H   2.58213  0.18988 -2.88590
H   2.99264  0.93553 -4.46891
C   8.07815 -2.00870  0.51020
H   8.35698 -1.15811  1.16142
H   9.04273 -2.44952  0.18101
C   7.26933 -3.06203  1.29935
H   6.89120 -3.85083  0.62065
H   7.93898 -3.59155  2.01020
C  -7.99580 -2.86666 -1.07696
H  -7.58813 -3.52683 -0.28778
H  -8.61875 -3.53189 -1.71094
C  -8.88973 -1.76028 -0.46377
H  -9.17861 -1.01745 -1.23139
H  -9.84735 -2.20869 -0.12583
H   1.41034  4.61835  3.25664
C   3.25169  3.59701  2.66089
C   1.70537  3.65671  2.79932
H   1.19949  3.56008  1.82189
H   1.33601  2.84574  3.44605
C   3.73235  4.86212  1.89526
H   4.81895  4.83770  1.71684
H   3.49360  5.76711  2.48140
H   3.21999  4.96279  0.92153
C   3.90256  3.59207  4.07139
H   3.59598  2.69927  4.64014
H   3.58966  4.48888  4.63547
H   5.00269  3.59046  3.99993
C   3.66563  2.37242  1.93016
C   4.05924  1.35655  1.33222
H   3.11710 -0.44018 -0.65426
H  -4.01455  0.67742  0.10265
C  -0.03784  2.14902 -0.65890
C  -0.50946  3.30822 -0.76083
C  -1.11691  4.65941 -0.86798
C  -0.00788  5.73543 -1.03588
C  -2.06359  4.72736 -2.09658
C  -1.93032  4.97773  0.41600
H  -1.28044  4.95070  1.30671
H  -2.73237  4.23570  0.56014
H  -2.39096  5.98114  0.34990
H  -0.44636  6.74821 -1.10227
H   0.68532  5.72095 -0.17631
H   0.57287  5.55937 -1.95996
H  -1.51340  4.51019 -3.02803
H  -2.51849  5.73164 -2.18585
H  -2.87343  3.98574 -2.00192
204
TS(F-G)-Rb
Rb  1.61956  2.25061 -1.27701
Si -7.01257 -0.56267  1.50716
Si -6.02692 -2.14134 -1.96582
Al -4.18540 -0.47840  0.17088
N  -5.65184  0.42626  0.84564
N  -4.44849 -1.70593 -1.19042
C  -5.64411  1.82174  1.23713
C  -6.42452  2.76995  0.50115
C  -6.46323  4.11166  0.92745
H  -7.06306  4.83251  0.35990
C  -5.75390  4.54354  2.05337
H  -5.79879  5.59077  2.37075
C  -4.98498  3.61815  2.76566
H  -4.42431  3.94977  3.64736
C  -4.91725  2.26233  2.38748
C  -7.20504  2.38112 -0.75557
H  -7.16443  1.28133 -0.82711
C  -8.69000  2.80274 -0.70613
H  -9.20418  2.39911  0.18215
H  -9.22241  2.43708 -1.60194
H  -8.80350  3.90094 -0.68430
C  -6.53209  2.95577 -2.02258
H  -6.50305  4.05931 -1.99120
H  -7.08219  2.65807 -2.93330
H  -5.49317  2.59836 -2.11783
C  -4.06338  1.31974  3.23690
H  -4.18593  0.30227  2.82725
C  -4.52757  1.28117  4.71071
H  -4.41523  2.26548  5.19860
H  -3.92444  0.55683  5.28659
H  -5.58787  0.98741  4.79758
C  -2.56394  1.68237  3.14206
H  -2.20952  1.67857  2.09655
H  -1.95647  0.96227  3.72019
H  -2.37298  2.68709  3.56058
C  -6.31837 -1.94864  2.62316
H  -7.12620 -2.63329  2.93792
H  -5.86190 -1.52178  3.53202
H  -5.54953 -2.56042  2.12123
C  -8.15301  0.52139  2.57027
H  -8.66691  1.29667  1.98088
H  -7.59244  1.03121  3.37027
H  -8.92061 -0.11773  3.04082
C  -6.63892 -0.77876 -3.14425
H  -7.67332 -0.99403 -3.46644
H  -6.01099 -0.71558 -4.04769
H  -6.63503  0.21061 -2.66044
C  -5.81243 -3.76496 -2.93907
H  -5.78803 -4.63433 -2.26118
H  -4.89244 -3.78736 -3.54336
H  -6.67157 -3.89750 -3.61966
C  -3.27385 -2.46403 -1.55825
C  -2.49170 -2.08992 -2.70113
C  -1.32306 -2.81998 -3.00041
H  -0.73325 -2.53680 -3.87935
C  -0.90624 -3.90285 -2.21577
H   0.00111 -4.45842 -2.47447
C  -1.68551 -4.28515 -1.11669
H  -1.38316 -5.15195 -0.51775
C  -2.87281 -3.60125 -0.78138
C  -2.89880 -0.95833 -3.64871
H  -3.74633 -0.43062 -3.17921
C  -3.37126 -1.52174 -5.01129
H  -2.55093 -2.05724 -5.52203
H  -3.69543 -0.70010 -5.67444
H  -4.21245 -2.22628 -4.90670
C  -1.77070  0.07198 -3.87237
H  -1.45838  0.53204 -2.91848
H  -2.12844  0.87632 -4.53990
H  -0.89253 -0.38894 -4.36110
C  -3.71297 -4.14021  0.37914
H  -4.64303 -3.54608  0.40150
C  -4.10475 -5.62107  0.16768
H  -4.59424 -5.77888 -0.80729
H  -4.79950 -5.95071  0.95981
H  -3.22228 -6.28393  0.20681
C  -3.00779 -3.97114  1.74348
H  -3.63248 -4.37378  2.56028
H  -2.80558 -2.90901  1.96351
H  -2.04614 -4.51397  1.75988
Rb -0.15028 -1.30808  0.24782
Si  5.80066 -1.73979  2.50210
Si  6.87738 -0.78280 -1.20538
Al  3.98633 -0.09659  0.33193
N   4.27583 -1.48548  1.60121
N   5.41855  0.20954 -0.91531
C   3.13538 -2.28069  1.94727
C   2.26288 -1.91580  3.03030
C   1.15825 -2.73685  3.34461
H   0.51821 -2.46246  4.19186
C   0.87463 -3.90445  2.62478
H   0.02887 -4.54039  2.90746
C   1.71633 -4.26172  1.56314
H   1.51885 -5.18502  1.00483
C   2.83907 -3.48376  1.21897
C   2.49620 -0.67247  3.89164
H   3.31690 -0.10153  3.42592
C   2.90598 -1.03817  5.33792
H   3.82934 -1.63794  5.36708
H   3.07848 -0.12318  5.93238
H   2.11385 -1.61938  5.84377
C   1.25435  0.24266  3.92565
H   0.37940 -0.26393  4.37200
H   1.45833  1.13728  4.53972
H   0.98158  0.59171  2.91629
C   3.74006 -3.96816  0.08707
H   4.57958 -3.25456  0.04523
C   4.31748 -5.37470  0.36019
H   3.52526 -6.14473  0.38106
H   5.03336 -5.65854 -0.43145
H   4.84445 -5.41446  1.32801
C   3.01790 -3.93505 -1.27745
H   2.66707 -2.91601 -1.51394
H   3.69413 -4.25903 -2.08839
H   2.14500 -4.61338 -1.28142
C   5.62893 -3.22319  3.69030
H   6.46558 -3.22156  4.41070
H   4.68710 -3.21960  4.26004
H   5.67276 -4.17452  3.13293
C   6.28651 -0.16521  3.46547
H   6.24970  0.72468  2.81400
H   5.60342  0.01775  4.31133
H   7.31193 -0.24910  3.86735
C   8.08259  0.12108 -2.37913
H   8.75223 -0.62054 -2.84859
H   7.56028  0.66122 -3.18616
H   8.71402  0.84489 -1.83998
C   6.55262 -2.47326 -2.04246
H   5.78539 -3.07368 -1.53124
H   6.24141 -2.34951 -3.09285
H   7.49039 -3.05868 -2.04189
C   5.11858  1.29802 -1.79836
C   5.61328  2.62444 -1.53473
C   5.15632  3.70474 -2.31577
H   5.52311  4.71323 -2.09025
C   4.27934  3.52180 -3.39414
H   3.95463  4.37594 -3.99934
C   3.88514  2.21848 -3.72863
H   3.26819  2.05553 -4.62169
C   4.29157  1.10420 -2.96182
C   6.70017  2.89544 -0.49019
H   6.96894  1.91660 -0.05695
C   7.95622  3.51312 -1.15311
H   7.75746  4.54440 -1.49655
H   8.78600  3.56535 -0.42600
H   8.29700  2.93382 -2.02532
C   6.24295  3.80725  0.66718
H   5.38761  3.36829  1.20187
H   7.07086  3.95776  1.38306
H   5.95078  4.80561  0.29110
C   3.91982 -0.29493 -3.46125
H   4.22460 -1.00515 -2.67458
C   4.70866 -0.62217 -4.75242
H   5.79486 -0.50553 -4.60438
H   4.51506 -1.66020 -5.07707
H   4.41375  0.04913 -5.57905
C   2.40953 -0.49285 -3.70811
H   2.21584 -1.50753 -4.09831
H   1.83626 -0.39260 -2.77052
H   2.00739  0.22084 -4.45032
C   7.83926 -1.12673  0.41091
H   7.99442 -0.16541  0.93749
H   8.84845 -1.43146  0.06198
C   7.28004 -2.19633  1.37573
H   7.02072 -3.12055  0.82400
H   8.07194 -2.50293  2.09196
C  -7.39782 -2.51884 -0.68184
H  -7.01137 -3.30045  0.00089
H  -8.17314 -3.03370 -1.28804
C  -8.05462 -1.37458  0.12451
H  -8.41728 -0.57928 -0.55338
H  -8.96291 -1.75710  0.63512
H   0.56666  4.73354  3.07645
C   2.45607  3.88874  2.36516
C   0.93112  3.78691  2.63907
H   0.36030  3.59310  1.71426
H   0.70593  2.97268  3.34444
C   2.71515  5.11401  1.44510
H   3.78421  5.21627  1.20305
H   2.37902  6.03802  1.94799
H   2.15360  5.03043  0.49742
C   3.20856  4.09853  3.70790
H   3.04808  3.24344  4.38446
H   2.84199  5.01264  4.20822
H   4.29294  4.20324  3.54041
C   2.95665  2.65015  1.71741
C   3.43052  1.62808  1.19262
H   2.59450 -0.48351 -0.49996
H  -2.88053 -0.75031  1.03445
C  -1.24987  1.39956 -0.62670
C  -1.59585  2.55919 -0.97527
C  -1.99076  3.92738 -1.40890
C  -0.75203  4.86568 -1.47435
C  -2.62860  3.87755 -2.82318
C  -3.00214  4.53307 -0.40267
H  -2.55804  4.60590  0.60334
H  -3.90379  3.90708 -0.32178
H  -3.30926  5.54568 -0.72366
H  -1.06081  5.89393 -1.73558
H  -0.23174  4.90933 -0.50114
H  -0.03924  4.53827 -2.25495
H  -1.91687  3.47076 -3.56218
H  -2.93100  4.88931 -3.15044
H  -3.52133  3.23256 -2.82736
204
G-Rb
Rb  1.59955  2.35827 -1.30628
Si -6.70383 -1.16991  1.28353
Si -5.56993 -1.88254 -2.38359
Al -3.87715 -0.19316 -0.08528
N  -5.50849  0.08946  0.86428
N  -4.06348 -1.49926 -1.49532
C  -5.70337  1.36832  1.50127
C  -6.58824  2.34751  0.94151
C  -6.76051  3.58600  1.58987
H  -7.44109  4.32512  1.14943
C  -6.09433  3.89234  2.78222
H  -6.24676  4.85952  3.27399
C  -5.23876  2.93617  3.33869
H  -4.71871  3.16084  4.27828
C  -5.03458  1.68311  2.72846
C  -7.34861  2.10276 -0.36177
H  -7.15596  1.05396 -0.64320
C  -8.87488  2.29290 -0.21926
H  -9.29916  1.65153  0.57107
H  -9.38392  2.04414 -1.16770
H  -9.13412  3.33809  0.02763
C  -6.80714  2.99843 -1.49829
H  -6.94848  4.06838 -1.25755
H  -7.33503  2.79662 -2.44806
H  -5.73023  2.81815 -1.64879
C  -4.09089  0.69257  3.41134
H  -4.07950 -0.22280  2.79508
C  -4.57268  0.30807  4.82821
H  -4.60038  1.18433  5.50070
H  -3.89469 -0.43737  5.28244
H  -5.58732 -0.12449  4.80683
C  -2.64740  1.23803  3.45717
H  -2.28656  1.46683  2.44050
H  -1.96444  0.49805  3.91248
H  -2.58613  2.16391  4.05781
C  -5.88779 -2.65791  2.16090
H  -6.60419 -3.49200  2.26932
H  -5.55035 -2.36772  3.17062
H  -5.01100 -3.03313  1.61264
C  -8.00230 -0.48712  2.50188
H  -8.61783  0.31404  2.06331
H  -7.52727 -0.07559  3.40753
H  -8.67678 -1.30510  2.81142
C  -6.26931 -0.33505 -3.24791
H  -7.28510 -0.52589 -3.63771
H  -5.63008 -0.04203 -4.09826
H  -6.32399  0.52327 -2.56111
C  -5.21244 -3.18056 -3.74000
H  -4.97647 -4.17124 -3.31776
H  -4.37069 -2.89126 -4.39005
H  -6.10741 -3.29441 -4.37682
C  -2.87044 -2.15535 -1.91080
C  -1.97559 -1.54110 -2.85789
C  -0.79653 -2.20835 -3.25202
H  -0.14178 -1.73629 -3.99440
C  -0.46159 -3.47587 -2.75641
H   0.44362 -3.98858 -3.09851
C  -1.32851 -4.08695 -1.83920
H  -1.08881 -5.08772 -1.45879
C  -2.51525 -3.45885 -1.40688
C  -2.29430 -0.19558 -3.51384
H  -3.19797  0.20015 -3.02137
C  -2.58696 -0.35624 -5.02345
H  -1.70780 -0.74622 -5.56796
H  -2.85658  0.61648 -5.47200
H  -3.42262 -1.05263 -5.19996
C  -1.16769  0.83975 -3.30098
H  -1.05424  1.04559 -2.22182
H  -1.43405  1.79549 -3.78751
H  -0.20883  0.49415 -3.73019
C  -3.39276 -4.19896 -0.39748
H  -4.31340 -3.60199 -0.29154
C  -3.78349 -5.61768 -0.86601
H  -4.25902 -5.60296 -1.86033
H  -4.49480 -6.07227 -0.15454
H  -2.90670 -6.28762 -0.92646
C  -2.71572 -4.26631  0.99155
H  -3.34177 -4.82479  1.70934
H  -2.56583 -3.25341  1.40531
H  -1.73846 -4.78230  0.93407
Rb -0.03652 -1.85368  0.25262
Si  5.72469 -1.57461  2.57507
Si  6.89832 -0.36709 -1.02437
Al  3.86856 -0.02953  0.37082
N   4.22964 -1.44205  1.59081
N   5.32303  0.45984 -0.79390
C   3.17667 -2.37928  1.85228
C   2.24832 -2.18699  2.93394
C   1.24505 -3.15170  3.17468
H   0.56022 -3.00532  4.01851
C   1.11323 -4.29855  2.38009
H   0.33945 -5.04211  2.59900
C   2.00811 -4.48647  1.31740
H   1.93003 -5.38962  0.70009
C   3.03667 -3.56153  1.04606
C   2.30391 -0.96974  3.86000
H   3.09012 -0.30028  3.47290
C   2.65218 -1.35389  5.31733
H   3.62633 -1.86222  5.39100
H   2.69395 -0.45090  5.95187
H   1.89003 -2.02696  5.74923
C   0.97415 -0.18750  3.84110
H   0.12637 -0.80705  4.18392
H   1.03257  0.68334  4.51695
H   0.74307  0.19627  2.83324
C   4.01101 -3.86846 -0.08679
H   4.74771 -3.04829 -0.07773
C   4.76745 -5.19604  0.14244
H   4.08424 -6.06390  0.11903
H   5.52497 -5.34963 -0.64631
H   5.28277 -5.20484  1.11731
C   3.31659 -3.87157 -1.46604
H   2.83625 -2.89972 -1.67218
H   4.04798 -4.06452 -2.27076
H   2.54399 -4.65989 -1.52529
C   5.64695 -3.12013  3.68930
H   6.45952 -3.07725  4.43549
H   4.69364 -3.22740  4.22846
H   5.79218 -4.03699  3.09280
C   5.98510 -0.00126  3.62384
H   5.87258  0.90979  3.01141
H   5.25418  0.06280  4.44669
H   6.99678  0.01113  4.06682
C   8.06374  0.70052 -2.09540
H   8.83800  0.04845 -2.53599
H   7.54026  1.20587 -2.92384
H   8.57887  1.46991 -1.49899
C   6.81181 -2.05158 -1.92824
H   6.08212 -2.75018 -1.49260
H   6.56701 -1.92668 -2.99566
H   7.80621 -2.53135 -1.87231
C   4.97687  1.53581 -1.67334
C   5.30618  2.90023 -1.34524
C   4.79194  3.94902 -2.13577
H   5.03078  4.98363 -1.86198
C   4.03207  3.70548 -3.28976
H   3.66842  4.53757 -3.90347
C   3.81636  2.37696 -3.68623
H   3.30000  2.17488 -4.63312
C   4.27646  1.29040 -2.90914
C   6.29427  3.25368 -0.22951
H   6.63705  2.29628  0.19928
C   7.51491  4.01469 -0.80462
H   7.23129  5.03188 -1.12957
H   8.29442  4.12482 -0.03027
H   7.95893  3.50169 -1.67159
C   5.68140  4.08460  0.91603
H   4.85359  3.54348  1.39727
H   6.44992  4.30619  1.67771
H   5.30351  5.05477  0.54238
C   4.09631 -0.12450 -3.46303
H   4.42644 -0.81981 -2.67372
C   4.99390 -0.32783 -4.70752
H   6.04997 -0.09952 -4.48902
H   4.93407 -1.37118 -5.06466
H   4.67800  0.32909 -5.53778
C   2.63488 -0.47388 -3.80847
H   2.57112 -1.50024 -4.20998
H   1.99337 -0.43650 -2.91113
H   2.21498  0.20095 -4.57710
C   7.79638 -0.66241  0.63544
H   7.81446  0.28757  1.20338
H   8.85103 -0.84167  0.33813
C   7.30323 -1.82558  1.52399
H   7.17645 -2.74757  0.92447
H   8.08127 -2.07687  2.27572
C  -6.93153 -2.67416 -1.28876
H  -6.48867 -3.56712 -0.80577
H  -7.66178 -3.08179 -2.02037
C  -7.67490 -1.81600 -0.24022
H  -8.14714 -0.94194 -0.72822
H  -8.51927 -2.40038  0.18253
H  -0.00536  4.29942  3.38299
C   1.94094  3.67853  2.59891
C   0.42727  3.44032  2.84120
H  -0.12452  3.33069  1.89124
H   0.25052  2.53287  3.43715
C   2.11124  4.99742  1.79513
H   3.17077  5.21064  1.58677
H   1.69104  5.84140  2.36949
H   1.56888  4.95463  0.83288
C   2.66483  3.82208  3.96630
H   2.55822  2.90243  4.56390
H   2.22918  4.66111  4.53712
H   3.74050  4.01618  3.82538
C   2.54223  2.54017  1.85722
C   3.11562  1.59909  1.28046
H   2.53448 -0.46786 -0.54293
H  -2.60986 -0.82408  0.79074
C  -3.26282  1.61912 -0.65497
C  -2.97096  2.80019 -0.89826
C  -2.72420  4.23863 -1.14908
C  -1.20132  4.51635 -1.27425
C  -3.40918  4.68148 -2.47034
C  -3.29313  5.06536  0.03595
H  -2.79435  4.79215  0.98017
H  -4.36886  4.86878  0.16470
H  -3.14480  6.14604 -0.14367
H  -1.01523  5.59344 -1.43599
H  -0.67748  4.21692 -0.34786
H  -0.78539  3.96761 -2.14000
H  -3.03219  4.09788 -3.32747
H  -3.21196  5.75180 -2.66235
H  -4.49845  4.53527 -2.41241
188
B-Cs
Cs  0.19954 -1.68301 -1.09671
Si  6.05776 -0.05151  0.47364
Si  5.29509  3.48069 -1.10018
Al  2.93976  1.15851 -0.23021
N   4.37118 -0.17239 -0.12101
N   3.73217  2.94174 -0.40675
C   3.88083 -1.48587 -0.40511
C   3.88565 -1.97897 -1.75623
C   3.35331 -3.25221 -2.04322
H   3.36960 -3.61674 -3.07760
C   2.83168 -4.07393 -1.03273
H   2.44333 -5.07080 -1.26997
C   2.83356 -3.60777  0.29051
H   2.44526 -4.25639  1.08618
C   3.34052 -2.33291  0.62432
C   4.46515 -1.14329 -2.89795
H   4.98919 -0.29661 -2.42120
C   5.48621 -1.92316 -3.75326
H   6.28800 -2.35486 -3.13086
H   5.95326 -1.25378 -4.49674
H   5.01397 -2.75178 -4.31119
C   3.34564 -0.55231 -3.78439
H   2.74091 -1.35352 -4.24951
H   3.76765  0.06401 -4.59821
H   2.67052  0.09082 -3.18847
C   3.29588 -1.89605  2.08975
H   3.75650 -0.89564  2.13601
C   4.09564 -2.84787  3.00787
H   3.64965 -3.85825  3.03409
H   4.10648 -2.46422  4.04376
H   5.14191 -2.94938  2.67372
C   1.84538 -1.75245  2.60102
H   1.30063 -0.98424  2.02306
H   1.83413 -1.44038  3.66050
H   1.29324 -2.70774  2.53047
C   6.14550  0.45274  2.31754
H   7.18123  0.72414  2.59044
H   5.82855 -0.36676  2.98350
H   5.50397  1.32507  2.52853
C   6.94491 -1.72960  0.27001
H   7.07124 -1.98987 -0.79474
H   6.39298 -2.55477  0.74856
H   7.94911 -1.68078  0.72661
C   5.45906  3.03363 -2.95362
H   6.50080  3.17976 -3.29158
H   4.81135  3.66109 -3.58782
H   5.19145  1.97947 -3.13832
C   5.47264  5.37306 -0.92071
H   5.55752  5.66816  0.13904
H   4.61502  5.91826 -1.34711
H   6.38562  5.71473 -1.43940
C   2.78365  3.96161 -0.08368
C   1.89227  4.50797 -1.07189
C   0.94565  5.48528 -0.69730
H   0.28433  5.90608 -1.46505
C   0.83873  5.94120  0.62451
H   0.10769  6.71280  0.89113
C   1.70106  5.40888  1.59461
H   1.63525  5.77087  2.62776
C   2.67296  4.44160  1.26742
C   1.93860  4.06660 -2.53586
H   2.74051  3.31399 -2.61291
C   2.27652  5.23900 -3.48435
H   1.49015  6.01506 -3.46733
H   2.36517  4.88109 -4.52547
H   3.22751  5.72423 -3.20872
C   0.62632  3.38084 -2.97489
H   0.43922  2.47180 -2.37533
H   0.68310  3.07276 -4.03391
H  -0.24359  4.05602 -2.87386
C   3.60024  3.92085  2.36589
H   4.38712  3.34189  1.85163
C   4.27783  5.05390  3.16548
H   4.80550  5.75786  2.50022
H   5.01408  4.63505  3.87357
H   3.55000  5.63680  3.75827
C   2.85860  2.95009  3.31258
H   3.53661  2.56392  4.09449
H   2.45922  2.08277  2.75334
H   2.01496  3.45500  3.81990
Cs -0.63288  2.70078  0.83098
Si -6.21424 -0.01487  1.81477
Si -6.02669 -1.28262 -1.91056
Al -3.37974 -0.10594 -0.09588
N  -4.65805  0.62510  1.19592
N  -4.32787 -1.28567 -1.33860
C  -4.12525  1.77352  1.86065
C  -3.33057  1.65789  3.05409
C  -2.79195  2.81728  3.65187
H  -2.20206  2.71590  4.57141
C  -3.00320  4.09334  3.11031
H  -2.58932  4.98235  3.59938
C  -3.77474  4.21349  1.94477
H  -3.95910  5.20912  1.52358
C  -4.34575  3.08711  1.31850
C  -3.04941  0.30560  3.71171
H  -3.56163 -0.45518  3.09994
C  -3.60865  0.23213  5.15036
H  -4.69080  0.44191  5.17713
H  -3.44539 -0.77302  5.57810
H  -3.11218  0.95983  5.81729
C  -1.54392 -0.03856  3.70064
H  -0.94713  0.71146  4.25209
H  -1.36386 -1.01827  4.17765
H  -1.16482 -0.09892  2.66462
C  -5.19719  3.28665  0.06436
H  -5.70253  2.32212 -0.11758
C  -6.27849  4.37405  0.23766
H  -5.84025  5.38150  0.35547
H  -6.93401  4.40611 -0.65010
H  -6.90918  4.17947  1.12138
C  -4.31435  3.58250 -1.16905
H  -3.60533  2.75278 -1.35258
H  -4.93041  3.70747 -2.07739
H  -3.73203  4.51255 -1.02784
C  -6.98913  1.22484  3.04270
H  -7.89387  0.78521  3.49817
H  -6.29760  1.49873  3.85596
H  -7.28766  2.15787  2.53506
C  -6.00454 -1.69377  2.70817
H  -5.41586 -2.40191  2.10074
H  -5.49820 -1.58275  3.68121
H  -6.99216 -2.15246  2.89530
C  -6.31820 -2.74311 -3.10514
H  -7.33126 -2.67619 -3.53930
H  -5.59292 -2.76117 -3.93459
H  -6.24145 -3.70973 -2.57853
C  -6.48073  0.34194 -2.81350
H  -6.18043  1.22506 -2.22434
H  -5.99482  0.41517 -3.80032
H  -7.57253  0.39994 -2.97272
C  -3.42020 -2.16005 -2.01472
C  -3.11328 -3.44987 -1.45776
C  -2.17797 -4.28962 -2.09569
H  -1.96037 -5.27293 -1.66172
C  -1.54276 -3.90914 -3.28721
H  -0.83841 -4.58552 -3.78440
C  -1.84336 -2.65729 -3.84273
H  -1.36186 -2.35772 -4.78201
C  -2.76100 -1.77471 -3.23381
C  -3.78855 -3.93177 -0.17370
H  -4.61292 -3.22389  0.02140
C  -4.38755 -5.34814 -0.30294
H  -3.60723 -6.11958 -0.43257
H  -4.95420 -5.60810  0.60823
H  -5.07334 -5.41944 -1.16389
C  -2.82023 -3.85298  1.02816
H  -2.46764 -2.81490  1.18019
H  -3.31597 -4.18138  1.95918
H  -1.93753 -4.50076  0.87026
C  -3.02717 -0.42788 -3.90869
H  -3.75330  0.10587 -3.27332
C  -3.64152 -0.59728 -5.31673
H  -4.57277 -1.18676 -5.28666
H  -3.87538  0.38779 -5.75821
H  -2.94481 -1.11102 -6.00345
C  -1.75462  0.44393 -3.98104
H  -1.97382  1.41425 -4.46064
H  -1.36506  0.65500 -2.96925
H  -0.95612 -0.04269 -4.57112
C  -7.30425 -1.49126 -0.50443
H  -7.06505 -2.40847  0.06687
H  -8.25084 -1.72117 -1.03750
C  -7.51903 -0.29335  0.44650
H  -7.64911  0.64474 -0.12599
H  -8.46881 -0.42477  1.00654
C   6.81488  2.71987 -0.22656
H   6.74729  2.92552  0.85875
H   7.66519  3.33687 -0.58609
C   7.10807  1.22551 -0.48463
H   7.05714  0.99596 -1.56603
H   8.15180  0.99112 -0.18702
H   5.63396 -8.13505  2.49025
C   3.47063 -7.89557  2.26130
C   4.83882 -7.45916  2.85066
H   5.09101 -6.43123  2.54328
H   4.82424 -7.49596  3.95230
C   3.52464 -7.82827  0.71146
H   2.56188 -8.13526  0.26995
H   4.31045 -8.50639  0.33505
H   3.75504 -6.80621  0.36827
C   3.14573 -9.34590  2.71096
H   3.10203 -9.41839  3.81008
H   3.92884 -10.03417  2.34762
H   2.17579 -9.67788  2.30556
C   2.41480 -6.99149  2.75780
C   1.53640 -6.25579  3.18246
H   0.76099 -5.62861  3.57922
188
TS(B-C)-Cs
Cs  0.54023 -2.52055  0.18377
Si  6.71485 -1.06011  0.18056
Si  5.81423  2.29932 -1.69065
Al  3.54011  0.20328 -0.22520
N   4.94595 -1.16427 -0.09385
N   4.35799  1.91654 -0.72091
C   4.36687 -2.47126 -0.06035
C   4.08195 -3.16694 -1.28600
C   3.44246 -4.42277 -1.24991
H   3.23629 -4.94280 -2.19339
C   3.09671 -5.03768 -0.03753
H   2.62783 -6.02838 -0.02821
C   3.39220 -4.37629  1.16356
H   3.14437 -4.85869  2.11761
C   4.01352 -3.10966  1.17897
C   4.47980 -2.57729 -2.63968
H   5.10703 -1.69641 -2.41665
C   5.31239 -3.55995 -3.49136
H   6.19464 -3.92576 -2.93962
H   5.66584 -3.06426 -4.41248
H   4.72304 -4.44223 -3.80005
C   3.24810 -2.07921 -3.42811
H   2.54794 -2.90947 -3.63912
H   3.54966 -1.64153 -4.39663
H   2.70336 -1.30413 -2.85720
C   4.30113 -2.45560  2.53134
H   4.79310 -1.49316  2.31770
C   5.25330 -3.31104  3.39712
H   4.79561 -4.27981  3.66754
H   5.49676 -2.78667  4.33830
H   6.19880 -3.52594  2.87220
C   3.00725 -2.13991  3.31139
H   2.36290 -1.43573  2.75561
H   3.24561 -1.67504  4.28473
H   2.42668 -3.05777  3.52056
C   7.16951 -0.34493  1.89829
H   8.23824 -0.06463  1.91631
H   7.00300 -1.07101  2.71065
H   6.58297  0.56044  2.12932
C   7.50217 -2.79377  0.03212
H   7.44101 -3.17143 -1.00282
H   7.01351 -3.53607  0.68378
H   8.56979 -2.74622  0.31016
C   5.70111  1.63102 -3.48269
H   6.69988  1.63904 -3.95518
H   5.03047  2.23791 -4.11318
H   5.33074  0.59172 -3.50088
C   6.07839  4.18860 -1.75921
H   6.32081  4.59114 -0.76079
H   5.18831  4.72647 -2.12329
H   6.92050  4.42664 -2.43261
C   3.50467  3.00582 -0.36253
C   2.54379  3.55015 -1.28412
C   1.69407  4.59820 -0.87435
H   0.97467  5.01140 -1.59197
C   1.74803  5.12646  0.42380
H   1.08841  5.95031  0.71845
C   2.67482  4.59449  1.33104
H   2.73502  5.01042  2.34437
C   3.55764  3.55839  0.96349
C   2.39806  3.00830 -2.70713
H   3.19816  2.26416 -2.84594
C   2.56047  4.10473 -3.78252
H   1.75788  4.86174 -3.72130
H   2.51760  3.66188 -4.79342
H   3.52331  4.63285 -3.68339
C   1.05794  2.26388 -2.89228
H   1.00094  1.39218 -2.21460
H   0.95728  1.88744 -3.92600
H   0.19521  2.92659 -2.69447
C   4.57260  3.05858  1.99152
H   5.22485  2.34660  1.45629
C   5.45759  4.19757  2.54352
H   5.96249  4.74540  1.73009
H   6.23392  3.79075  3.21517
H   4.87053  4.93107  3.12514
C   3.88539  2.28974  3.14200
H   4.63028  1.91802  3.86804
H   3.32435  1.41965  2.75347
H   3.17733  2.93800  3.69157
Cs -0.02921  2.00972  0.89309
Si -6.58401  1.50787  0.32496
Si -5.87751 -1.54283 -2.16663
Al -3.66456 -0.08119 -0.09358
N  -4.80011  1.43312  0.14079
N  -4.39450 -1.48798 -1.14395
C  -4.03834  2.64920  0.25607
C  -3.63667  3.17560  1.53053
C  -2.83570  4.33662  1.57835
H  -2.54945  4.74256  2.55631
C  -2.41352  4.99383  0.41526
H  -1.79652  5.89668  0.47855
C  -2.81989  4.49433 -0.82839
H  -2.51775  5.01687 -1.74368
C  -3.63679  3.35098 -0.93061
C  -4.07166  2.54826  2.85692
H  -4.59263  1.60722  2.61326
C  -5.05565  3.46828  3.61865
H  -5.94834  3.70815  3.01887
H  -5.39307  2.98342  4.55198
H  -4.57379  4.42343  3.89480
C  -2.87550  2.19597  3.76794
H  -2.26222  3.08616  4.00131
H  -3.24015  1.79950  4.73221
H  -2.23292  1.41938  3.31832
C  -4.10131  2.90532 -2.31702
H  -4.81931  2.08350 -2.15328
C  -4.83218  4.03347 -3.07845
H  -4.15446  4.87171 -3.31971
H  -5.23762  3.65334 -4.03258
H  -5.66957  4.44223 -2.48865
C  -2.93548  2.34836 -3.16154
H  -2.44136  1.50051 -2.65347
H  -3.29368  1.99286 -4.14399
H  -2.16859  3.12231 -3.34469
C  -7.16600  3.32301  0.31688
H  -8.21654  3.38254  0.65102
H  -6.56222  3.97077  0.97142
H  -7.11526  3.74312 -0.70212
C  -7.14725  0.64374  1.93327
H  -6.70495 -0.36380  2.02154
H  -6.86020  1.21338  2.83207
H  -8.24579  0.52826  1.94468
C  -6.25157 -3.34564 -2.65798
H  -7.09631 -3.36381 -3.36886
H  -5.38924 -3.83080 -3.14371
H  -6.53258 -3.95833 -1.78557
C  -5.70844 -0.53645 -3.78263
H  -5.34803  0.48928 -3.60035
H  -5.01650 -1.01648 -4.49368
H  -6.69410 -0.46161 -4.27658
C  -3.56896 -2.66836 -1.15842
C  -3.75835 -3.69009 -0.17004
C  -2.91484 -4.81780 -0.16443
H  -3.06517 -5.59222  0.59644
C  -1.90969 -4.98759 -1.12686
H  -1.28502 -5.88826 -1.12544
C  -1.74253 -4.00637 -2.11391
H  -0.97999 -4.14762 -2.89035
C  -2.54908 -2.84870 -2.14928
C  -4.85852 -3.57476  0.88475
H  -5.53514 -2.77141  0.54495
C  -5.68797 -4.86713  1.04031
H  -5.08975 -5.69360  1.46393
H  -6.53456 -4.69533  1.72769
H  -6.09531 -5.21188  0.07493
C  -4.27498 -3.13958  2.24686
H  -3.68078 -2.21228  2.16474
H  -5.08202 -2.97793  2.98415
H  -3.60382 -3.92097  2.64860
C  -2.31599 -1.83165 -3.26743
H  -3.07468 -1.04143 -3.14309
C  -2.49860 -2.45935 -4.66758
H  -3.48769 -2.93603 -4.77180
H  -2.40414 -1.68884 -5.45299
H  -1.73576 -3.23240 -4.86991
C  -0.93162 -1.15826 -3.15583
H  -0.78852 -0.41419 -3.95842
H  -0.82463 -0.62707 -2.19255
H  -0.10980 -1.89297 -3.24206
C  -7.41514 -0.87143 -1.25375
H  -7.50838 -1.37617 -0.27334
H  -8.26619 -1.25239 -1.85605
C  -7.53145  0.66249 -1.10305
H  -7.27413  1.17076 -2.05181
H  -8.58883  0.93950 -0.90719
C   7.42324  1.56736 -0.96679
H   7.53179  1.89341  0.08497
H   8.22814  2.09578 -1.51988
C   7.61699  0.04023 -1.09342
H   7.37148 -0.30629 -2.11522
H   8.68783 -0.21613 -0.94968
H  -0.16105 -1.19947  6.51269
C  -1.18269 -1.63130  4.61571
C  -0.17045 -0.82286  5.47374
H   0.84918 -0.90658  5.06327
H  -0.44536  0.24511  5.49690
C  -0.78090 -3.13170  4.63165
H  -1.48462 -3.73221  4.03083
H  -0.79052 -3.52048  5.66585
H   0.23418 -3.27129  4.22311
C  -2.59765 -1.48725  5.23956
H  -2.91774 -0.43301  5.24914
H  -2.59211 -1.85666  6.28113
H  -3.34311 -2.06578  4.67114
C  -1.16978 -1.12276  3.22184
C  -1.10582 -0.67276  2.05190
H  -2.11823 -0.35272  0.96369
188
C-Cs
Cs  0.38135 -2.24195  0.47110
Si  6.66521 -1.33198 -0.51771
Si  5.64481  1.99409 -2.37497
Al  3.58598  0.14288 -0.38452
N   4.87663 -1.32490 -0.46638
N   4.41367  1.77405 -1.09764
C   4.21393 -2.57637 -0.26005
C   3.73081 -3.32757 -1.38579
C   3.01500 -4.52355 -1.17993
H   2.65899 -5.08897 -2.04978
C   2.77252 -5.02060  0.10887
H   2.23793 -5.96704  0.25030
C   3.25231 -4.30114  1.21225
H   3.08293 -4.69236  2.22323
C   3.96331 -3.09177  1.05897
C   3.97696 -2.84624 -2.81592
H   4.70579 -2.02045 -2.74065
C   4.57682 -3.94071 -3.72386
H   5.49424 -4.37021 -3.28745
H   4.83184 -3.52128 -4.71298
H   3.86877 -4.77184 -3.89467
C   2.68800 -2.26559 -3.43907
H   1.89846 -3.03774 -3.50340
H   2.87503 -1.89015 -4.46126
H   2.29955 -1.42686 -2.83145
C   4.47524 -2.38682  2.31657
H   4.92466 -1.43558  1.98483
C   5.56935 -3.22390  3.02029
H   5.16292 -4.18431  3.38615
H   5.97466 -2.68036  3.89250
H   6.40743 -3.45564  2.34231
C   3.34812 -2.04769  3.31586
H   2.57393 -1.39428  2.87731
H   3.76490 -1.52384  4.19502
H   2.84769 -2.95925  3.69180
C   7.44503 -0.55578  1.04730
H   8.53205 -0.41791  0.90438
H   7.30155 -1.18938  1.93762
H   7.00713  0.43310  1.26400
C   7.31201 -3.12179 -0.68272
H   7.06872 -3.54478 -1.67238
H   6.88366 -3.79423  0.07825
H   8.41061 -3.13706 -0.57193
C   5.07894  1.25119 -4.04534
H   5.92208  1.21329 -4.75840
H   4.27430  1.84567 -4.50903
H   4.70341  0.22191 -3.91393
C   6.00692  3.85206 -2.62670
H   6.49436  4.28772 -1.73779
H   5.09050  4.43389 -2.81793
H   6.68577  3.99252 -3.48620
C   3.72163  2.93330 -0.63015
C   2.55199  3.44017 -1.29683
C   1.86922  4.55390 -0.76364
H   0.98479  4.93527 -1.28895
C   2.29564  5.18831  0.41146
H   1.76035  6.06258  0.79951
C   3.43401  4.69899  1.06845
H   3.78434  5.19759  1.98047
C   4.15529  3.59534  0.57042
C   2.01768  2.81062 -2.58483
H   2.68410  1.96486 -2.82234
C   2.05000  3.80342 -3.76880
H   1.38284  4.66662 -3.59280
H   1.71538  3.30949 -4.69853
H   3.06523  4.19833 -3.93988
C   0.59607  2.23383 -2.40362
H   0.59650  1.43403 -1.64097
H   0.23483  1.79022 -3.34880
H  -0.13112  3.00963 -2.10093
C   5.38962  3.11088  1.33069
H   5.89577  2.39179  0.66324
C   6.38095  4.24694  1.65898
H   6.66927  4.80524  0.75234
H   7.29885  3.83458  2.11336
H   5.95914  4.97250  2.37783
C   4.98709  2.34451  2.61111
H   5.87763  1.97651  3.15115
H   4.35704  1.46895  2.36360
H   4.41980  2.99538  3.30311
Cs  0.84215  2.08501  1.68312
Si -6.88576  1.51361  0.13021
Si -6.23802 -1.95363 -1.85242
Al -4.03629  0.02127 -0.49264
N  -5.11112  1.47553 -0.19752
N  -4.67114 -1.61746 -1.02072
C  -4.36942  2.72285 -0.23387
C  -3.87023  3.32063  0.96365
C  -3.11757  4.50915  0.86843
H  -2.74388  4.97443  1.78846
C  -2.85120  5.11452 -0.36461
H  -2.27126  6.04254 -0.41332
C  -3.35296  4.53198 -1.53492
H  -3.15706  5.01101 -2.50025
C  -4.11783  3.35060 -1.49447
C  -4.14295  2.73814  2.35104
H  -4.71921  1.80906  2.20820
C  -5.00051  3.70510  3.20171
H  -5.94366  3.97331  2.69594
H  -5.25098  3.24626  4.17449
H  -4.45844  4.64522  3.40823
C  -2.84965  2.36302  3.10676
H  -2.18485  3.24109  3.21793
H  -3.09189  2.01067  4.12449
H  -2.28886  1.54505  2.62036
C  -4.64401  2.74860 -2.79871
H  -5.46474  2.06207 -2.52364
C  -5.21919  3.79882 -3.77178
H  -4.43659  4.46483 -4.17556
H  -5.69476  3.29937 -4.63367
H  -5.97737  4.43175 -3.28078
C  -3.55088  1.90675 -3.49655
H  -3.17423  1.09483 -2.84401
H  -3.93298  1.44360 -4.42357
H  -2.67831  2.53127 -3.75623
C  -7.50941  3.29202 -0.11375
H  -8.57245  3.35936  0.17528
H  -6.94405  4.01441  0.49666
H  -7.42398  3.60694 -1.16727
C  -7.29191  0.91717  1.89608
H  -6.78979 -0.03756  2.12949
H  -6.99094  1.65010  2.66146
H  -8.37982  0.75402  1.99672
C  -6.52162 -3.83062 -1.92074
H  -7.42025 -4.04552 -2.52457
H  -5.66892 -4.35583 -2.38070
H  -6.67568 -4.26152 -0.91810
C  -6.24538 -1.26359 -3.63207
H  -5.89606 -0.21758 -3.66955
H  -5.60593 -1.85663 -4.30597
H  -7.27188 -1.28608 -4.03981
C  -3.76485 -2.71518 -0.76532
C  -3.73716 -3.33569  0.52483
C  -2.87676 -4.43196  0.74011
H  -2.86959 -4.91462  1.72409
C  -2.04720 -4.92509 -0.27487
H  -1.40664 -5.79558 -0.09458
C  -2.04945 -4.29218 -1.52569
H  -1.39320 -4.66647 -2.32025
C  -2.88649 -3.18950 -1.79161
C  -4.60682 -2.85384  1.68758
H  -5.16257 -1.96711  1.33122
C  -5.65306 -3.91466  2.10083
H  -5.16375 -4.83731  2.46025
H  -6.28641 -3.53290  2.92062
H  -6.31182 -4.19220  1.26103
C  -3.75566 -2.43217  2.90766
H  -2.97005 -1.69653  2.65893
H  -4.40314 -1.99497  3.68844
H  -3.24974 -3.30527  3.35817
C  -2.80305 -2.51911 -3.16385
H  -3.58318 -1.74094 -3.19205
C  -3.07165 -3.50333 -4.32349
H  -4.04938 -4.00275 -4.21626
H  -3.06370 -2.97088 -5.29075
H  -2.30034 -4.29195 -4.37691
C  -1.44247 -1.81051 -3.35613
H  -1.40185 -1.30138 -4.33501
H  -1.27183 -1.04923 -2.57511
H  -0.60475 -2.52997 -3.32286
C  -7.70654 -1.14584 -0.93657
H  -7.69166 -1.45961  0.12417
H  -8.59528 -1.64710 -1.37319
C  -7.86856  0.38996 -1.06353
H  -7.69250  0.72130 -2.10444
H  -8.92264  0.66643 -0.85146
C   7.32063  1.17213 -1.96209
H   7.67549  1.55110 -0.98472
H   8.02183  1.59868 -2.71019
C   7.38519 -0.37108 -2.00684
H   6.92838 -0.75585 -2.93863
H   8.44506 -0.70000 -2.04731
H   0.85085 -0.16982  7.19964
C  -0.35385 -0.81812  5.47135
C   0.80876 -0.00668  6.10676
H   1.77746 -0.30728  5.67340
H   0.67276  1.07443  5.92760
C  -0.13836 -2.32584  5.77815
H  -0.95559 -2.92936  5.34806
H  -0.11150 -2.50448  6.86922
H   0.81293 -2.67862  5.34541
C  -1.69258 -0.36259  6.11273
H  -1.86658  0.71166  5.93061
H  -1.68060 -0.53101  7.20575
H  -2.54106 -0.92102  5.68358
C  -0.38629 -0.59986  4.00382
C  -0.42718 -0.42636  2.76083
H  -2.46593  0.17044 -0.31012
188
TS(C-D)-Cs
Cs  0.48488 -2.46228  0.32388
Si  6.71842 -1.02245 -0.11989
Si  5.67268  2.33719 -1.91117
Al  3.52621  0.22658 -0.28468
N   4.93740 -1.13717 -0.26783
N   4.30418  1.94761 -0.82672
C   4.36227 -2.44517 -0.19687
C   4.02357 -3.14977 -1.40282
C   3.38478 -4.40371 -1.32961
H   3.13573 -4.93047 -2.25894
C   3.09024 -5.00715 -0.09831
H   2.61993 -5.99658 -0.06027
C   3.43949 -4.33754  1.08314
H   3.23357 -4.81230  2.05087
C   4.06403 -3.07246  1.06204
C   4.35543 -2.56438 -2.77579
H   5.01045 -1.69570 -2.58749
C   5.11686 -3.55736 -3.67975
H   6.02130 -3.94577 -3.18198
H   5.42738 -3.06216 -4.61657
H   4.49253 -4.42488 -3.96049
C   3.08847 -2.03896 -3.48618
H   2.36413 -2.85699 -3.65996
H   3.33850 -1.59705 -4.46751
H   2.59031 -1.26256 -2.87596
C   4.42436 -2.41685  2.39625
H   4.87393 -1.43938  2.15640
C   5.46135 -3.25309  3.18078
H   5.04998 -4.23729  3.46956
H   5.75743 -2.73256  4.10903
H   6.37199 -3.43583  2.58658
C   3.18426 -2.14867  3.27520
H   2.46958 -1.46723  2.78136
H   3.48295 -1.67983  4.22984
H   2.65289 -3.08566  3.52538
C   7.28063 -0.29791  1.56064
H   8.35397 -0.03819  1.52083
H   7.14070 -1.01169  2.38877
H   6.72284  0.62058  1.80996
C   7.50532 -2.75184 -0.31599
H   7.37924 -3.13193 -1.34411
H   7.06322 -3.49497  0.36726
H   8.58844 -2.69844 -0.10765
C   5.40298  1.67800 -3.68901
H   6.34766  1.72051 -4.26053
H   4.65239  2.26748 -4.24113
H   5.06445  0.62773 -3.67867
C   5.92802  4.22781 -1.99463
H   6.26078  4.62634 -1.02090
H   5.00680  4.76512 -2.27231
H   6.70396  4.47147 -2.74156
C   3.47691  3.03095 -0.39642
C   2.41084  3.54318 -1.21470
C   1.58893  4.58058 -0.72706
H   0.78575  4.96762 -1.36629
C   1.77371  5.12991  0.54960
H   1.13275  5.94493  0.90448
C   2.80759  4.63259  1.35549
H   2.97016  5.06599  2.34999
C   3.66484  3.60753  0.90709
C   2.12843  2.98935 -2.61234
H   2.89522  2.22268 -2.80928
C   2.23218  4.07563 -3.70595
H   1.46525  4.86046 -3.57522
H   2.08386  3.63227 -4.70678
H   3.21768  4.57010 -3.69579
C   0.75655  2.28363 -2.68108
H   0.73260  1.41637 -1.99655
H   0.56188  1.90609 -3.70083
H  -0.07026  2.96792 -2.41520
C   4.79053  3.13142  1.82486
H   5.41942  2.46177  1.21257
C   5.67419  4.29045  2.33376
H   6.07500  4.88885  1.49823
H   6.52779  3.89627  2.91271
H   5.11690  4.97574  2.99773
C   4.23972  2.30038  3.00534
H   5.05914  1.94024  3.65273
H   3.68295  1.41776  2.63841
H   3.55566  2.90209  3.63291
Cs  0.17442  1.91743  1.25434
Si -6.65310  1.35306  0.34041
Si -5.92495 -1.71973 -2.14916
Al -3.76139  0.04614 -0.50818
N  -4.87186  1.41011  0.03419
N  -4.39978 -1.53707 -1.19815
C  -4.17019  2.67557  0.13734
C  -3.73560  3.17973  1.40496
C  -2.98052  4.37075  1.44203
H  -2.65721  4.76162  2.41433
C  -2.65499  5.07583  0.27664
H  -2.06959  5.99985  0.33201
C  -3.11661  4.60149 -0.95631
H  -2.89157  5.16509 -1.86892
C  -3.88480  3.42411 -1.04944
C  -4.10147  2.51257  2.73341
H  -4.62933  1.57491  2.49450
C  -5.05762  3.41122  3.55543
H  -5.96729  3.67814  2.99272
H  -5.36817  2.89517  4.48111
H  -4.56234  4.35340  3.85077
C  -2.87088  2.13637  3.58650
H  -2.21762  3.01086  3.76774
H  -3.19946  1.77444  4.57678
H  -2.28216  1.31760  3.13442
C  -4.40795  2.99687 -2.42259
H  -5.10579  2.15793 -2.25028
C  -5.20212  4.12457 -3.11931
H  -4.55511  4.98074 -3.37915
H  -5.65041  3.75497 -4.05810
H  -6.01389  4.50414 -2.47651
C  -3.27425  2.48697 -3.34072
H  -2.72945  1.64007 -2.88684
H  -3.67572  2.15520 -4.31465
H  -2.53419  3.28316 -3.53544
C  -7.33064  3.13002  0.34063
H  -8.36593  3.13505  0.72313
H  -6.73262  3.81263  0.96410
H  -7.34807  3.54266 -0.68233
C  -7.05973  0.47688  1.98441
H  -6.51039 -0.47511  2.08283
H  -6.81357  1.09814  2.86029
H  -8.13904  0.24615  2.02896
C  -6.18686 -3.54736 -2.59653
H  -7.03636 -3.62871 -3.29687
H  -5.30047 -3.98313 -3.08507
H  -6.41742 -4.16329 -1.71274
C  -5.85358 -0.71621 -3.77172
H  -5.53119  0.32586 -3.60662
H  -5.16058 -1.17040 -4.49859
H  -6.85425 -0.68370 -4.23885
C  -3.51297 -2.67746 -1.12208
C  -3.60654 -3.57891 -0.01295
C  -2.76117 -4.70593  0.02895
H  -2.84348 -5.39843  0.87455
C  -1.83821 -4.97115 -0.99111
H  -1.21120 -5.86914 -0.95352
C  -1.73887 -4.08051 -2.06876
H  -1.02175 -4.28509 -2.87277
C  -2.55504 -2.93308 -2.15563
C  -4.59743 -3.36580  1.13270
H  -5.16413 -2.44734  0.89891
C  -5.60944 -4.52842  1.25227
H  -5.10230 -5.47827  1.49843
H  -6.33441 -4.32277  2.05912
H  -6.17454 -4.68616  0.31868
C  -3.87114 -3.15188  2.48012
H  -3.12249 -2.34072  2.43659
H  -4.60357 -2.91179  3.27172
H  -3.34485 -4.07293  2.79236
C  -2.38296 -2.00822 -3.36215
H  -3.12905 -1.20195 -3.26258
C  -2.65018 -2.73870 -4.69782
H  -3.65187 -3.20000 -4.71824
H  -2.58025 -2.03329 -5.54441
H  -1.91224 -3.54103 -4.87513
C  -0.98690 -1.34713 -3.37945
H  -0.89058 -0.66184 -4.23952
H  -0.81141 -0.75696 -2.46367
H  -0.18175 -2.09850 -3.46701
C  -7.44054 -1.10481 -1.16594
H  -7.45526 -1.59751 -0.17561
H  -8.30836 -1.52701 -1.71378
C  -7.61070  0.42741 -1.03074
H  -7.42505  0.93121 -1.99838
H  -8.66861  0.66121 -0.78743
C   7.33861  1.60444 -1.32858
H   7.53777  1.93575 -0.29170
H   8.09358  2.12920 -1.95136
C   7.52137  0.07641 -1.46183
H   7.19639 -0.27371 -2.46011
H   8.60032 -0.17930 -1.40206
H   0.28984 -1.01256  6.82202
C  -0.82426 -1.52608  4.99296
C   0.23670 -0.69430  5.76439
H   1.23555 -0.81820  5.31390
H  -0.01900  0.37901  5.74040
C  -0.44599 -3.03048  5.07917
H  -1.18712 -3.64919  4.54509
H  -0.41050 -3.36447  6.13265
H   0.54450 -3.21090  4.62820
C  -2.20771 -1.32297  5.66824
H  -2.50196 -0.26060  5.64369
H  -2.17554 -1.64923  6.72432
H  -2.98768 -1.90347  5.14858
C  -0.87585 -1.09335  3.57248
C  -0.93572 -0.71760  2.37466
H  -2.20756  0.35280 -0.61403
188
D-Cs
Cs -0.19762 -2.26925 -0.36483
Si  6.03623 -1.94465  1.05919
Si  6.37000  1.28501 -1.18625
Al  3.41083 -0.06852 -0.11137
N   4.38690 -1.68769  0.39874
N   4.69820  1.35493 -0.54250
C   3.53056 -2.83356  0.38961
C   3.36776 -3.60506 -0.81247
C   2.49383 -4.71154 -0.82476
H   2.38734 -5.29689 -1.74601
C   1.78470 -5.10141  0.32125
H   1.13349 -5.98273  0.30118
C   1.94310 -4.35722  1.49982
H   1.40276 -4.66319  2.40436
C   2.79281 -3.23227  1.55767
C   4.14039 -3.25468 -2.08476
H   4.89180 -2.50196 -1.78825
C   4.88294 -4.46670 -2.68684
H   5.53837 -4.95018 -1.94302
H   5.50917 -4.14701 -3.53804
H   4.18485 -5.23480 -3.06579
C   3.22053 -2.59798 -3.13874
H   2.40685 -3.28400 -3.43981
H   3.78881 -2.33172 -4.04793
H   2.76255 -1.67342 -2.73975
C   2.90605 -2.46951  2.87863
H   3.65120 -1.67353  2.71937
C   3.39435 -3.36980  4.03518
H   2.66695 -4.16878  4.26627
H   3.53332 -2.77499  4.95534
H   4.35485 -3.85525  3.79473
C   1.57970 -1.77613  3.25709
H   1.27959 -1.04850  2.48153
H   1.68477 -1.22486  4.20850
H   0.76051 -2.50714  3.38639
C   6.28597 -1.14313  2.78048
H   7.36247 -1.11487  3.02828
H   5.77628 -1.70727  3.57858
H   5.90991 -0.10645  2.80756
C   6.38831 -3.81363  1.22547
H   6.42129 -4.30526  0.23832
H   5.62523 -4.33297  1.82767
H   7.36809 -3.96694  1.71116
C   6.45462  0.45680 -2.91080
H   7.49806  0.18358 -3.15016
H   6.09227  1.12014 -3.71335
H   5.85162 -0.46699 -2.93964
C   7.10290  3.04385 -1.30348
H   7.26290  3.47052 -0.29838
H   6.45444  3.74132 -1.85709
H   8.08166  3.00942 -1.81344
C   4.08671  2.64269 -0.44215
C   3.49851  3.29589 -1.58174
C   2.85166  4.53932 -1.42239
H   2.42029  5.03058 -2.30358
C   2.75755  5.16801 -0.17183
H   2.26385  6.14123 -0.07216
C   3.33324  4.54101  0.94263
H   3.28570  5.03492  1.92095
C   4.00396  3.30540  0.83186
C   3.54070  2.67461 -2.97875
H   4.12575  1.74521 -2.89367
C   4.22549  3.59180 -4.01614
H   3.65915  4.52791 -4.17033
H   4.29197  3.08309 -4.99416
H   5.24695  3.86815 -3.70726
C   2.13176  2.27435 -3.46467
H   1.68320  1.52521 -2.78909
H   2.17723  1.82549 -4.47272
H   1.45725  3.14924 -3.52236
C   4.66229  2.71375  2.07847
H   5.20802  1.81628  1.73868
C   5.68304  3.68494  2.71181
H   6.44078  4.00710  1.97799
H   6.20663  3.19818  3.55331
H   5.19529  4.59379  3.10802
C   3.61802  2.26024  3.12241
H   4.11179  1.82492  4.00936
H   2.94435  1.49222  2.69924
H   2.99992  3.10980  3.46823
Cs  0.36961  2.54019  0.14979
Si -5.72701  1.63539  1.48533
Si -5.82999 -0.31156 -2.02268
Al -3.28369  0.00639  0.08311
N  -4.05419  1.58949  0.83934
N  -4.23076 -0.80409 -1.39377
C  -3.21877  2.71942  1.11462
C  -2.47841  2.83017  2.34340
C  -1.71290  3.98802  2.60362
H  -1.17907  4.06473  3.55884
C  -1.63176  5.04573  1.68836
H  -1.04920  5.94412  1.92078
C  -2.32900  4.93599  0.47759
H  -2.28511  5.75929 -0.24606
C  -3.11831  3.80694  0.17770
C  -2.48220  1.73107  3.40687
H  -3.10779  0.90591  3.02796
C  -3.07480  2.21963  4.74834
H  -4.10403  2.59521  4.62666
H  -3.09968  1.39440  5.48211
H  -2.47237  3.03454  5.18889
C  -1.06060  1.16812  3.62845
H  -0.35097  1.95617  3.94118
H  -1.06566  0.39702  4.41601
H  -0.67279  0.68731  2.71350
C  -3.86647  3.78249 -1.15073
H  -4.43638  2.83894 -1.15445
C  -4.86482  4.95245 -1.29202
H  -4.34839  5.92911 -1.31107
H  -5.43503  4.86056 -2.23329
H  -5.58625  4.97361 -0.45872
C  -2.89328  3.76101 -2.34978
H  -2.21457  2.89297 -2.29670
H  -3.44614  3.69223 -3.30324
H  -2.27989  4.68043 -2.38799
C  -6.08604  3.32759  2.28655
H  -7.09189  3.31059  2.74141
H  -5.36090  3.58058  3.07669
H  -6.06515  4.14502  1.54692
C  -6.01903  0.26693  2.78335
H  -5.68001 -0.71463  2.41350
H  -5.46510  0.47757  3.71359
H  -7.09251  0.19442  3.03353
C  -6.59505 -1.67447 -3.11818
H  -7.37570 -1.22195 -3.75442
H  -5.85117 -2.14287 -3.78425
H  -7.07039 -2.46814 -2.52106
C  -5.84165  1.23571 -3.15179
H  -5.35067  2.11471 -2.70900
H  -5.35974  1.03125 -4.12170
H  -6.89290  1.50981 -3.35742
C  -3.45489 -1.79479 -2.08429
C  -3.59127 -3.20202 -1.79806
C  -2.70795 -4.12749 -2.39439
H  -2.82184 -5.19191 -2.15680
C  -1.71843 -3.73419 -3.30401
H  -1.05360 -4.47438 -3.76308
C  -1.63453 -2.38035 -3.65434
H  -0.90698 -2.06623 -4.41232
C  -2.48493 -1.41273 -3.07963
C  -4.70331 -3.77501 -0.91593
H  -5.30154 -2.92033 -0.55525
C  -5.61449 -4.73868 -1.71659
H  -5.07416 -5.66726 -1.97503
H  -6.49028 -5.02905 -1.10933
H  -5.97732 -4.29474 -2.65530
C  -4.15373 -4.52618  0.31439
H  -3.54805 -3.85427  0.93940
H  -4.98564 -4.91715  0.92751
H  -3.53751 -5.39320  0.01103
C  -2.39598  0.01545 -3.61518
H  -3.05857  0.63527 -2.98810
C  -2.90586  0.07211 -5.07542
H  -3.91610 -0.35915 -5.16993
H  -2.94023  1.11480 -5.43846
H  -2.24037 -0.49637 -5.74986
C  -0.97274  0.60028 -3.53515
H  -0.95776  1.63995 -3.90680
H  -0.60774  0.60169 -2.49338
H  -0.25308  0.02859 -4.14752
C  -7.07604  0.01920 -0.60629
H  -7.01473 -0.81214  0.12206
H  -8.06165 -0.10613 -1.10172
C  -7.03509  1.38938  0.11242
H  -6.93533  2.21141 -0.62190
H  -8.00465  1.57173  0.62213
C   7.57450  0.29980 -0.07851
H   7.54856  0.71528  0.94668
H   8.57623  0.56834 -0.47536
C   7.41553 -1.23606 -0.05483
H   7.30157 -1.63788 -1.07948
H   8.34170 -1.70431  0.33975
H  -2.39181 -2.78425  5.86716
C  -2.91834 -2.92445  3.74605
C  -2.34051 -2.15300  4.96202
H  -1.28632 -1.87848  4.79320
H  -2.91412 -1.23079  5.15099
C  -2.07648 -4.20995  3.52178
H  -2.47470 -4.80946  2.68739
H  -2.09397 -4.83415  4.43278
H  -1.02431 -3.96115  3.30031
C  -4.38787 -3.32371  4.05703
H  -5.00842 -2.42893  4.22727
H  -4.42353 -3.95249  4.96478
H  -4.82766 -3.89228  3.22211
C  -2.89994 -2.06604  2.53536
C  -2.98043 -1.34429  1.52716
H  -1.76187  0.42195 -0.42938
204
E-Cs
Cs -0.20120 -0.41740  2.18036
Si  5.94341  1.45903  2.15523
Si  6.34971 -0.14383 -1.42162
Al  3.35704  0.49643  0.11480
N   4.33473  0.74874  1.79574
N   4.64612  0.41232 -1.36646
C   3.50757  0.44497  2.92275
C   3.42499 -0.90151  3.41806
C   2.55968 -1.20625  4.48904
H   2.51303 -2.23727  4.86034
C   1.78438 -0.21681  5.11117
H   1.13780 -0.46637  5.96018
C   1.87397  1.10395  4.64586
H   1.28564  1.88721  5.13947
C   2.71467  1.45522  3.56929
C   4.27939 -2.01723  2.81639
H   4.98064 -1.52420  2.12063
C   5.10518 -2.77193  3.88048
H   5.72228 -2.07949  4.47725
H   5.77905 -3.50096  3.39733
H   4.46208 -3.33408  4.58127
C   3.42280 -3.00276  1.99025
H   2.66163 -3.49701  2.62217
H   4.05533 -3.79219  1.54524
H   2.90197 -2.47098  1.17099
C   2.75253  2.91397  3.11247
H   3.55527  2.98748  2.36211
C   3.07465  3.89162  4.26328
H   2.27794  3.90542  5.02858
H   3.17314  4.92100  3.87562
H   4.01786  3.62664  4.76982
C   1.44429  3.31731  2.40009
H   1.28432  2.68988  1.50435
H   1.48457  4.37086  2.07045
H   0.56770  3.20875  3.06516
C   6.07542  3.30796  1.67067
H   7.13695  3.61392  1.64727
H   5.55760  3.96330  2.39040
H   5.64983  3.50137  0.67162
C   6.31585  1.31641  4.02215
H   6.41352  0.26278  4.33444
H   5.52744  1.77280  4.64250
H   7.26799  1.82605  4.25252
C   6.53863 -1.98080 -0.91391
H   7.59803 -2.20695 -0.69646
H   6.20804 -2.67028 -1.70817
H   5.95493 -2.20889 -0.00573
C   7.05550  0.08094 -3.18086
H   7.13410  1.15005 -3.44248
H   6.43433 -0.40166 -3.95225
H   8.06855 -0.35473 -3.23672
C   4.01538  0.71418 -2.61305
C   3.47172 -0.31637 -3.45739
C   2.80172  0.03280 -4.64860
H   2.40244 -0.76520 -5.28701
C   2.64576  1.37005 -5.04343
H   2.13606  1.61926 -5.98101
C   3.18023  2.37993 -4.23026
H   3.08449  3.42746 -4.54139
C   3.86900  2.08081 -3.03648
C   3.58299 -1.79751 -3.09297
H   4.20523 -1.85315 -2.18576
C   4.25810 -2.63605 -4.20034
H   3.65467 -2.65481 -5.12572
H   4.38042 -3.68194 -3.86787
H   5.25478 -2.24311 -4.46113
C   2.20662 -2.39233 -2.72836
H   1.77427 -1.86359 -1.85996
H   2.29319 -3.45982 -2.45877
H   1.49743 -2.32216 -3.57450
C   4.47391  3.22966 -2.22950
H   5.05079  2.75900 -1.41439
C   5.44436  4.08658 -3.07188
H   6.23366  3.46756 -3.53047
H   5.93186  4.84934 -2.43964
H   4.92231  4.61897 -3.88728
C   3.38425  4.11280 -1.58240
H   3.83746  4.92784 -0.99052
H   2.74521  3.51747 -0.90425
H   2.73621  4.57755 -2.34888
Cs  0.26477  1.12352 -2.41142
Si -5.82096  2.16971 -1.12375
Si -5.84762 -1.69400 -0.02267
Al -3.33410  0.45744  0.09409
N  -4.14600  1.54232 -1.26364
N  -4.23259 -1.18937  0.55012
C  -3.33458  2.08042 -2.31373
C  -2.59886  3.30555 -2.14719
C  -1.84993  3.83118 -3.22280
H  -1.31760  4.77995 -3.08217
C  -1.78365  3.18748 -4.46559
H  -1.21351  3.62428 -5.29311
C  -2.48123  1.98338 -4.63173
H  -2.45128  1.47288 -5.60227
C  -3.25370  1.42548 -3.59257
C  -2.59097  4.08535 -0.83184
H  -3.20811  3.52474 -0.11038
C  -3.18791  5.50210 -0.99143
H  -4.22007  5.46823 -1.37728
H  -3.20632  6.02457 -0.01846
H  -2.59234  6.12103 -1.68666
C  -1.16443  4.17099 -0.24622
H  -0.46310  4.66597 -0.94302
H  -1.16268  4.74986  0.69189
H  -0.77107  3.16852 -0.00363
C  -4.00438  0.12751 -3.87040
H  -4.55228 -0.10484 -2.94243
C  -5.02906  0.26741 -5.01770
H  -4.53410  0.48785 -5.98071
H  -5.59643 -0.67164 -5.14358
H  -5.75147  1.07664 -4.82199
C  -3.03416 -1.03796 -4.16156
H  -2.32843 -1.18729 -3.32736
H  -3.58705 -1.98352 -4.30211
H  -2.44957 -0.85593 -5.08253
C  -6.22559  3.32176 -2.58776
H  -6.22190  2.78438 -3.55031
H  -7.23210  3.75280 -2.44610
H  -5.50926  4.15483 -2.67322
C  -6.08895  3.13846  0.49903
H  -5.73282  2.56470  1.37008
H  -5.54132  4.09579  0.48780
H  -7.16187  3.36022  0.64055
C  -6.56684 -3.08516  1.06843
H  -7.37027 -3.59709  0.51036
H  -5.80875 -3.84151  1.33265
H  -7.00397 -2.69597  2.00118
C  -5.92317 -2.42091 -1.79364
H  -5.45668 -1.78140 -2.55753
H  -5.44677 -3.41321 -1.84579
H  -6.98557 -2.55022 -2.07161
C  -3.40815 -2.08708  1.30982
C  -3.47697 -2.14779  2.74923
C  -2.54976 -2.93871  3.46229
H  -2.61492 -2.96821  4.55664
C  -1.57568 -3.71001  2.81608
H  -0.87528 -4.32483  3.39261
C  -1.55221 -3.72237  1.41509
H  -0.83628 -4.37183  0.89653
C  -2.45286 -2.94589  0.65607
C  -4.55862 -1.44032  3.56949
H  -5.18824 -0.87875  2.85770
C  -5.43552 -2.45928  4.33914
H  -4.85728 -2.94460  5.14609
H  -6.29140 -1.94644  4.81314
H  -5.82710 -3.25482  3.68829
C  -3.96866 -0.43637  4.58187
H  -3.38500  0.33898  4.06450
H  -4.77869  0.06008  5.14604
H  -3.32304 -0.94599  5.32134
C  -2.43652 -3.12338 -0.86079
H  -3.11605 -2.36288 -1.28088
C  -2.97390 -4.52548 -1.23625
H  -3.96325 -4.71723 -0.78897
H  -3.06418 -4.63072 -2.33234
H  -2.28929 -5.31440 -0.87576
C  -1.03895 -2.92144 -1.47704
H  -1.08507 -3.00248 -2.57753
H  -0.63998 -1.92510 -1.22035
H  -0.31714 -3.68134 -1.12972
C  -7.09876 -0.24424  0.03274
H  -6.99535  0.27921  1.00262
H  -8.08061 -0.75932  0.08849
C  -7.11585  0.76343 -1.14297
H  -7.04929  0.23264 -2.11177
H  -8.09258  1.29110 -1.16740
C   7.51149  0.83726 -0.26502
H   7.42335  1.91702 -0.49059
H   8.52847  0.55110 -0.60687
C   7.37746  0.57885  1.25181
H   7.33357 -0.50596  1.46526
H   8.28565  0.94232  1.77705
H  -2.65151  5.49647  4.09794
C  -3.04414  3.36492  3.78027
C  -2.56767  4.75556  3.28278
H  -1.51505  4.72052  2.95715
H  -3.18220  5.10183  2.43564
C  -2.13847  2.91596  4.95880
H  -2.46765  1.94829  5.37069
H  -2.17745  3.66545  5.76913
H  -1.08756  2.81772  4.63660
C  -4.51049  3.48517  4.28111
H  -5.17591  3.81601  3.46723
H  -4.56922  4.22187  5.10238
H  -4.88021  2.51679  4.65468
C  -2.99456  2.37971  2.67139
C  -3.04991  1.56116  1.73827
H  -1.80761  0.08880 -0.44081
H   2.17980 -4.76974  0.12369
C   1.73371 -5.67664 -0.23981
C   1.25333 -6.72277 -0.65045
C   0.69107 -7.99447 -1.14480
C   0.02835 -7.76166 -2.52905
C   1.83617 -9.03437 -1.28219
C  -0.36883 -8.51553 -0.13740
H   2.60386 -8.68533 -1.99215
H   1.42966 -9.99204 -1.65194
H   2.32380 -9.21579 -0.31033
H  -1.19359 -7.79326 -0.02137
H  -0.79116 -9.46977 -0.49808
H   0.07999 -8.68708  0.85477
H  -0.78763 -7.02402 -2.45734
H  -0.39214 -8.70990 -2.90730
H   0.76414 -7.39102 -3.26158
204
TS(E-F)-Cs
Cs -0.32705 -2.48791 -0.59798
Si  5.84878 -1.66647  2.27494
Si  6.76994  1.47925 -0.02566
Al  3.81529 -0.08992  0.10570
N   4.44565 -1.54784  1.14879
N   4.97650  1.42074  0.02451
C   3.59239 -2.70710  1.08574
C   3.84039 -3.73043  0.11202
C   2.97917 -4.84209  0.03618
H   3.17622 -5.61988 -0.71023
C   1.89613 -4.99258  0.91428
H   1.25705 -5.88148  0.86113
C   1.66625 -4.00756  1.88493
H   0.83755 -4.13163  2.59316
C   2.49086 -2.86655  1.98838
C   5.02114 -3.62755 -0.85266
H   5.70588 -2.87197 -0.42977
C   5.80184 -4.94912 -1.01030
H   6.11356 -5.36035 -0.03536
H   6.70833 -4.78418 -1.61826
H   5.20549 -5.72403 -1.52440
C   4.55917 -3.10449 -2.23013
H   3.87922 -3.83051 -2.71279
H   5.42372 -2.95362 -2.90149
H   4.00889 -2.15049 -2.14513
C   2.18181 -1.83646  3.07507
H   2.99040 -1.08783  3.04191
C   2.16420 -2.46193  4.48722
H   1.33943 -3.18708  4.60399
H   2.02510 -1.67991  5.25409
H   3.10600 -2.99310  4.70564
C   0.85901 -1.09267  2.79350
H   0.89951 -0.57794  1.81522
H   0.66305 -0.32419  3.56084
H  -0.00907 -1.77660  2.79425
C   5.57042 -0.72866  3.91671
H   6.51578 -0.69362  4.48784
H   4.81914 -1.22883  4.54947
H   5.23880  0.31017  3.75564
C   6.16498 -3.49190  2.72142
H   6.49427 -4.07942  1.84875
H   5.26630 -3.97848  3.13436
H   6.96111 -3.54728  3.48462
C   7.43816  0.68075 -1.62727
H   8.53431  0.55736 -1.56871
H   7.21590  1.29058 -2.51796
H   6.99826 -0.31874 -1.78869
C   7.36942  3.28389  0.11068
H   7.26316  3.65040  1.14595
H   6.81217  3.97359 -0.54229
H   8.43843  3.34702 -0.15766
C   4.23488  2.64913 -0.08992
C   3.92539  3.23411 -1.36509
C   3.13784  4.40429 -1.41690
H   2.92303  4.85527 -2.39321
C   2.63776  5.01320 -0.25829
H   2.03064  5.92246 -0.32475
C   2.95432  4.45684  0.98745
H   2.59288  4.94196  1.90182
C   3.75774  3.30422  1.09590
C   4.44583  2.66062 -2.68529
H   4.92282  1.69370 -2.45205
C   5.50865  3.58957 -3.31990
H   5.07317  4.57149 -3.57854
H   5.90398  3.14465 -4.25040
H   6.35858  3.77124 -2.64273
C   3.31597  2.39017 -3.70282
H   2.61756  1.61563 -3.34188
H   3.74427  2.02583 -4.65352
H   2.74884  3.30888 -3.94111
C   4.12778  2.80201  2.49141
H   4.84651  1.97772  2.34410
C   4.82005  3.89362  3.33781
H   5.69689  4.31340  2.81723
H   5.16047  3.47466  4.30102
H   4.13622  4.73045  3.56623
C   2.90432  2.23105  3.23943
H   3.19515  1.83921  4.23025
H   2.43831  1.40555  2.67239
H   2.13281  3.00564  3.39809
Cs  0.33157  2.07306 -0.93282
Si -5.70639  2.54999  1.04222
Si -6.38015 -1.02395 -0.74579
Al -3.56945  0.13657  0.42860
N  -4.19826  1.95527  0.26366
N  -4.62396 -1.21745 -0.46143
C  -3.27158  2.95668 -0.16241
C  -2.43081  3.65615  0.77362
C  -1.60473  4.71063  0.32903
H  -0.99463  5.25148  1.06269
C  -1.55177  5.08762 -1.01895
H  -0.92541  5.92655 -1.34229
C  -2.32326  4.37312 -1.94660
H  -2.28651  4.65977 -3.00378
C  -3.17197  3.31779 -1.55242
C  -2.38218  3.28711  2.25779
H  -3.14430  2.51108  2.43257
C  -2.68099  4.48917  3.18046
H  -3.64472  4.96392  2.93209
H  -2.72384  4.16230  4.23432
H  -1.89969  5.26776  3.10960
C  -1.02024  2.65718  2.62624
H  -0.18035  3.34054  2.39860
H  -0.97814  2.42492  3.70481
H  -0.86724  1.70369  2.09137
C  -4.00300  2.60685 -2.62060
H  -4.28870  1.62825 -2.19438
C  -5.30465  3.37839 -2.94054
H  -5.07699  4.40241 -3.28792
H  -5.87389  2.86902 -3.73863
H  -5.95681  3.45561 -2.05768
C  -3.22322  2.36553 -3.93003
H  -2.25658  1.86567 -3.75100
H  -3.81372  1.72599 -4.60839
H  -3.02340  3.30676 -4.47336
C  -5.96229  4.40992  0.69544
H  -6.07558  4.64929 -0.37333
H  -6.87646  4.74451  1.21700
H  -5.12011  5.00916  1.07946
C  -5.78754  2.35425  2.94380
H  -5.47726  1.34372  3.25190
H  -5.14425  3.08119  3.46571
H  -6.82692  2.52488  3.27827
C  -7.25842 -2.71933 -0.73472
H  -8.25038 -2.62168 -1.20978
H  -6.69359 -3.48772 -1.28842
H  -7.41568 -3.08451  0.29325
C  -6.87249 -0.20735 -2.40633
H  -6.32893  0.73225 -2.59461
H  -6.71439 -0.87362 -3.26834
H  -7.95089  0.03464 -2.37140
C  -3.99159 -2.43702 -0.86384
C  -3.78094 -3.52173  0.06540
C  -3.14799 -4.70877 -0.36382
H  -3.01835 -5.52501  0.35701
C  -2.71340 -4.88872 -1.68243
H  -2.24607 -5.82868 -1.99746
C  -2.92119 -3.84816 -2.59578
H  -2.60729 -3.97930 -3.63841
C  -3.54632 -2.64012 -2.22018
C  -4.24622 -3.48052  1.52243
H  -4.69423 -2.48880  1.70015
C  -5.30269 -4.57191  1.81752
H  -4.86611 -5.58483  1.74599
H  -5.69745 -4.45499  2.84228
H  -6.14934 -4.52664  1.11572
C  -3.06176 -3.64386  2.50071
H  -2.33689 -2.82066  2.39405
H  -3.42267 -3.61994  3.54372
H  -2.54505 -4.61059  2.35283
C  -3.74501 -1.59386 -3.31520
H  -4.24247 -0.72763 -2.84900
C  -4.64354 -2.13437 -4.45257
H  -5.58940 -2.54802 -4.06635
H  -4.88531 -1.33346 -5.17340
H  -4.13678 -2.94125 -5.01244
C  -2.39819 -1.12148 -3.90184
H  -2.56098 -0.37435 -4.69708
H  -1.74679 -0.66342 -3.13814
H  -1.84473 -1.96374 -4.35497
C  -7.19310  0.04702  0.61979
H  -6.75815 -0.21441  1.60348
H  -8.23265 -0.33998  0.65527
C  -7.22082  1.58175  0.39937
H  -7.39317  1.82169 -0.66575
H  -8.08066  2.02423  0.94370
C   7.60029  0.55731  1.42764
H   7.28052  1.02854  2.37651
H   8.67237  0.82645  1.32120
C   7.45532 -0.97972  1.50348
H   7.61373 -1.44432  0.51166
H   8.25611 -1.39777  2.14851
H  -3.35726  0.84734  6.83429
C  -3.38375 -0.47231  5.08171
C  -3.32581  0.93631  5.73331
H  -2.39485  1.45870  5.45591
H  -4.17721  1.55608  5.40863
C  -2.16651 -1.30321  5.56777
H  -2.18062 -2.31758  5.13657
H  -2.18487 -1.39443  6.66870
H  -1.21925 -0.81998  5.27671
C  -4.69603 -1.17862  5.52100
H  -5.57875 -0.60158  5.19983
H  -4.72596 -1.27726  6.62118
H  -4.76873 -2.18671  5.08022
C  -3.36696 -0.34483  3.60630
C  -3.40586 -0.23032  2.37181
H  -2.05268  0.07725 -0.25487
H   2.34278 -0.29096 -1.08585
C   1.42537 -0.53422 -2.25007
C   1.61170 -0.92166 -3.42963
C   1.78646 -1.35573 -4.83762
C   0.95955 -0.43477 -5.77695
C   3.28114 -1.27830 -5.25365
C   1.29914 -2.82203 -4.99857
H   3.66600 -0.25118 -5.14916
H   3.39572 -1.58511 -6.30912
H   3.90241 -1.94147 -4.63155
H   0.23273 -2.91509 -4.73187
H   1.42233 -3.15443 -6.04495
H   1.87965 -3.50085 -4.35096
H  -0.11207 -0.46982 -5.52312
H   1.07985 -0.75475 -6.82781
H   1.29930  0.61121 -5.69442
204
F-Cs
Cs -0.10992 -2.33710 -0.66881
Si  6.30295 -1.69537  2.08250
Si  6.86666  1.82359  0.12482
Al  4.10539  0.08664  0.46836
N   4.80092 -1.48717  1.10284
N   5.07510  1.62383  0.22917
C   3.99292 -2.64649  0.78968
C   4.11688 -3.28117 -0.48762
C   3.33255 -4.41881 -0.76792
H   3.43765 -4.90778 -1.74309
C   2.43828 -4.94422  0.17311
H   1.85789 -5.84516 -0.05519
C   2.30233 -4.30746  1.41457
H   1.60008 -4.71085  2.15365
C   3.05731 -3.16256  1.74183
C   5.06845 -2.76853 -1.56968
H   5.56097 -1.86489 -1.16647
C   6.18013 -3.79359 -1.89165
H   6.76703 -4.05839 -0.99635
H   6.87356 -3.38578 -2.64774
H   5.75513 -4.72771 -2.29984
C   4.31167 -2.37200 -2.85823
H   3.88265 -3.26193 -3.35328
H   5.00609 -1.90309 -3.57785
H   3.47644 -1.67288 -2.67462
C   2.82458 -2.49441  3.09721
H   3.55244 -1.67137  3.18223
C   3.05755 -3.45962  4.28047
H   2.33158 -4.29176  4.27725
H   2.94183 -2.92717  5.24075
H   4.06815 -3.90121  4.25336
C   1.41402 -1.86838  3.17535
H   1.26355 -1.11572  2.38155
H   1.26142 -1.36365  4.14471
H   0.62477 -2.63470  3.07683
C   6.08928 -1.01983  3.85515
H   7.07505 -0.94684  4.34851
H   5.45539 -1.67619  4.47309
H   5.63906 -0.01243  3.86193
C   6.73944 -3.54141  2.17711
H   7.04427 -3.94327  1.19711
H   5.88921 -4.14437  2.53509
H   7.57900 -3.68637  2.87884
C   7.54915  1.27074 -1.56814
H   8.65149  1.21307 -1.52513
H   7.28213  1.97153 -2.37481
H   7.17549  0.27209 -1.85288
C   7.28897  3.65084  0.43248
H   7.04257  3.95060  1.46488
H   6.74155  4.32148 -0.24927
H   8.36912  3.81799  0.27970
C   4.21597  2.78890  0.13447
C   3.80865  3.30749 -1.13363
C   2.91809  4.40121 -1.16738
H   2.61765  4.80950 -2.14002
C   2.43196  4.99106  0.00560
H   1.74762  5.84472 -0.04517
C   2.85371  4.49538  1.24583
H   2.49180  4.96906  2.16445
C   3.74813  3.41139  1.33511
C   4.33343  2.75158 -2.45799
H   4.95503  1.87264 -2.21923
C   5.22826  3.79272 -3.17293
H   4.64481  4.68372 -3.46615
H   5.66301  3.36293 -4.09264
H   6.05605  4.13798 -2.53068
C   3.20949  2.27809 -3.40423
H   2.62615  1.43218 -2.99758
H   3.64234  1.93045 -4.35852
H   2.51713  3.10518 -3.65202
C   4.19025  2.90977  2.71143
H   5.12024  2.33397  2.55618
C   4.50549  4.04705  3.70554
H   5.22298  4.76843  3.27978
H   4.94285  3.63270  4.63033
H   3.60017  4.60663  3.99917
C   3.14383  1.94361  3.31229
H   3.47223  1.55877  4.29391
H   2.95866  1.07069  2.65527
H   2.17063  2.44736  3.44524
Cs -0.30178  2.00768 -1.65449
Si -5.84004  2.36064  1.30674
Si -6.31961 -1.40868 -0.12039
Al -3.57307  0.07305  0.68129
N  -4.35862  1.82767  0.43739
N  -4.53404 -1.43305 -0.06181
C  -3.57340  2.88353 -0.12743
C  -2.57254  3.58011  0.63823
C  -1.84869  4.64215  0.05405
H  -1.10044  5.16692  0.66033
C  -2.06887  5.05017 -1.26795
H  -1.51197  5.89208 -1.69533
C  -3.03518  4.37352 -2.02517
H  -3.22833  4.69053 -3.05712
C  -3.79173  3.31388 -1.48442
C  -2.25584  3.21437  2.08876
H  -2.99473  2.46302  2.41078
C  -2.35576  4.43250  3.03351
H  -3.32821  4.94353  2.93554
H  -2.24232  4.11287  4.08434
H  -1.56717  5.18011  2.83061
C  -0.86544  2.55076  2.21330
H  -0.05915  3.22349  1.86319
H  -0.65637  2.28947  3.26569
H  -0.82583  1.61070  1.63598
C  -4.82541  2.63122 -2.37600
H  -5.43497  1.99910 -1.70768
C  -5.75525  3.61794 -3.11369
H  -5.21249  4.20175 -3.87922
H  -6.55665  3.06663 -3.63600
H  -6.22682  4.33494 -2.42192
C  -4.12766  1.70196 -3.39167
H  -3.50112  0.95261 -2.88123
H  -4.86689  1.15686 -4.00506
H  -3.48471  2.28224 -4.08042
C  -6.42709  4.05881  0.66459
H  -6.77817  4.01169 -0.37880
H  -7.27118  4.40417  1.28737
H  -5.63285  4.82125  0.72279
C  -5.63593  2.54254  3.19805
H  -5.23421  1.61295  3.63070
H  -4.95811  3.36740  3.47138
H  -6.62109  2.75121  3.65321
C  -7.03001 -3.17514  0.02856
H  -8.08136 -3.18035 -0.30888
H  -6.47376 -3.90138 -0.58749
H  -7.01280 -3.53037  1.07184
C  -7.09294 -0.67469 -1.71189
H  -6.65119  0.29735 -1.98526
H  -6.99301 -1.34855 -2.57642
H  -8.17382 -0.51396 -1.54260
C  -3.83121 -2.61936 -0.44830
C  -3.39948 -3.58981  0.52902
C  -2.69224 -4.74166  0.12117
H  -2.39260 -5.47107  0.88355
C  -2.39685 -4.99873 -1.22270
H  -1.86554 -5.91078 -1.51818
C  -2.83168 -4.07797 -2.18341
H  -2.63529 -4.27548 -3.24387
C  -3.54005 -2.90978 -1.83091
C  -3.71555 -3.47301  2.02127
H  -4.25297 -2.52285  2.17533
C  -4.61010 -4.63854  2.50656
H  -4.07450 -5.60447  2.46196
H  -4.91354 -4.47735  3.55626
H  -5.52136 -4.73831  1.89677
C  -2.43024 -3.42527  2.87550
H  -1.82216 -2.53878  2.63405
H  -2.68605 -3.35803  3.94733
H  -1.81935 -4.33746  2.73793
C  -4.02642 -2.02339 -2.97496
H  -4.48614 -1.13250 -2.51568
C  -5.09886 -2.75978 -3.81431
H  -5.91911 -3.14739 -3.18814
H  -5.53246 -2.08631 -4.57511
H  -4.65663 -3.62154 -4.34652
C  -2.88043 -1.56533 -3.90273
H  -3.26435 -0.87054 -4.67054
H  -2.05769 -1.06052 -3.36754
H  -2.43393 -2.42184 -4.43998
C  -7.01027 -0.37113  1.33899
H  -6.36270 -0.51166  2.22570
H  -7.96418 -0.87710  1.59448
C  -7.27991  1.12959  1.06259
H  -7.69363  1.26888  0.04675
H  -8.06689  1.50405  1.74977
C   7.78403  0.78850  1.44319
H   7.45059  1.10060  2.45101
H   8.82777  1.15780  1.36223
C   7.77452 -0.75557  1.30871
H   7.89427 -1.06672  0.25392
H   8.65651 -1.17614  1.83486
H  -2.98730  1.25373  7.00812
C  -3.00754 -0.17547  5.34362
C  -3.08714  1.26936  5.90763
H  -2.27743  1.89515  5.49586
H  -4.04794  1.74395  5.65123
C  -1.63623 -0.78943  5.73424
H  -1.54223 -1.82183  5.36024
H  -1.52604 -0.80576  6.83367
H  -0.80902 -0.19448  5.31181
C  -4.14865 -1.02694  5.96451
H  -5.13499 -0.60645  5.70836
H  -4.05424 -1.04864  7.06532
H  -4.11401 -2.06445  5.59261
C  -3.15418 -0.15279  3.87036
C  -3.30499 -0.13330  2.63945
H  -2.09571  0.08527 -0.07864
H   2.55505  0.10973  0.11924
C   0.79180 -0.51769 -2.91097
C   0.91995 -0.79677 -4.12833
C   1.06656 -1.13557 -5.56623
C   0.00886 -0.36812 -6.40629
C   2.48181 -0.74872 -6.07398
C   0.86136 -2.66185 -5.77298
H   2.65255  0.33542 -5.96364
H   2.59671 -1.00978 -7.14243
H   3.26272 -1.27600 -5.50144
H  -0.14127 -2.96990 -5.43142
H   0.96165 -2.92950 -6.84120
H   1.60996 -3.23570 -5.20046
H  -1.01257 -0.62605 -6.08155
H   0.10675 -0.61718 -7.47925
H   0.13911  0.72201 -6.29280
204
TS(F-G)-Cs
Cs -0.22862 -2.46368 -0.57693
Si  6.03657 -1.66646  2.22173
Si  6.76262  1.53148 -0.12301
Al  3.89621  0.06340  0.51389
N   4.55714 -1.51330  1.19530
N   4.96446  1.49560  0.07056
C   3.69865 -2.67205  1.06944
C   3.88714 -3.57995 -0.02195
C   3.05188 -4.70989 -0.12807
H   3.20221 -5.40410 -0.96274
C   2.05285 -4.97650  0.81746
H   1.43292 -5.87613  0.73202
C   1.87149 -4.08836  1.88636
H   1.09990 -4.29804  2.63675
C   2.67350 -2.93656  2.03322
C   4.96558 -3.36215 -1.08355
H   5.55353 -2.48353 -0.76574
C   5.92926 -4.56447 -1.20283
H   6.39943 -4.81885 -0.23841
H   6.73226 -4.33910 -1.92607
H   5.40635 -5.46735 -1.56506
C   4.34030 -3.04485 -2.46064
H   3.79603 -3.92391 -2.85268
H   5.13144 -2.79667 -3.19084
H   3.62115 -2.20757 -2.42088
C   2.41825 -2.02202  3.23208
H   3.16241 -1.20900  3.18558
C   2.61288 -2.76427  4.57409
H   1.86913 -3.57053  4.70165
H   2.49288 -2.06754  5.42209
H   3.61362 -3.22300  4.64499
C   1.01851 -1.37292  3.17167
H   0.89278 -0.77671  2.25165
H   0.86649 -0.69415  4.02819
H   0.21417 -2.12883  3.20930
C   5.83946 -0.73298  3.87549
H   6.81226 -0.68450  4.39705
H   5.12701 -1.24136  4.54540
H   5.48732  0.30314  3.73535
C   6.35427 -3.49715  2.61404
H   6.66294 -4.06444  1.72159
H   5.46117 -3.98864  3.03268
H   7.16490 -3.57164  3.35968
C   7.30902  0.74019 -1.76908
H   8.39915  0.56260 -1.75576
H   7.08463  1.38113 -2.63651
H   6.81400 -0.23230 -1.93331
C   7.35496  3.33485 -0.00660
H   7.30371  3.69516  1.03478
H   6.75668  4.02125 -0.62540
H   8.40630  3.40559 -0.33497
C   4.21018  2.73061 -0.02257
C   3.85064  3.28571 -1.29347
C   3.05219  4.44839 -1.32890
H   2.78895  4.87924 -2.30224
C   2.60385  5.07398 -0.15868
H   1.98497  5.97585 -0.21321
C   2.98321  4.54702  1.08093
H   2.65949  5.04695  2.00087
C   3.79472  3.39875  1.17465
C   4.33154  2.70064 -2.62421
H   4.87080  1.76686 -2.39596
C   5.31125  3.66781 -3.33274
H   4.80705  4.61008 -3.61217
H   5.69726  3.21043 -4.26082
H   6.17378  3.92947 -2.69816
C   3.17349  2.33618 -3.57885
H   2.57713  1.48364 -3.20639
H   3.57993  2.03019 -4.55905
H   2.51082  3.20192 -3.76639
C   4.22457  2.92344  2.56429
H   4.94548  2.10026  2.41167
C   4.95315  4.03456  3.35395
H   5.80553  4.44247  2.78548
H   5.33513  3.63858  4.31110
H   4.27791  4.87532  3.59118
C   3.03698  2.36819  3.38287
H   3.37658  2.00676  4.36959
H   2.53842  1.53131  2.86308
H   2.27371  3.14740  3.55488
Cs  0.14896  1.93507 -1.23480
Si -5.72396  2.56366  1.00470
Si -6.37354 -1.13593 -0.52271
Al -3.57234  0.13387  0.52083
N  -4.22881  1.92871  0.23520
N  -4.60794 -1.28901 -0.27882
C  -3.33687  2.91050 -0.29734
C  -2.45534  3.66842  0.55180
C  -1.66477  4.70113  0.00445
H  -1.01905  5.28457  0.67205
C  -1.69181  5.00540 -1.36293
H  -1.09382  5.83094 -1.76536
C  -2.50628  4.23627 -2.20569
H  -2.53281  4.46414 -3.27784
C  -3.31626  3.19414 -1.70822
C  -2.32929  3.38500  2.05012
H  -3.08511  2.62619  2.30921
C  -2.57833  4.64044  2.91444
H  -3.55192  5.10498  2.68513
H  -2.57133  4.37589  3.98654
H  -1.79951  5.40962  2.76058
C  -0.95288  2.76652  2.38553
H  -0.12101  3.42862  2.07844
H  -0.86072  2.59230  3.47200
H  -0.83202  1.78465  1.89565
C  -4.17900  2.40608 -2.69360
H  -4.50385  1.49509 -2.16061
C  -5.44532  3.18839 -3.11220
H  -5.17617  4.15320 -3.57910
H  -6.03440  2.61059 -3.84673
H  -6.09633  3.39937 -2.25006
C  -3.39991  1.98336 -3.95689
H  -2.47427  1.43798 -3.70872
H  -4.02197  1.31895 -4.58121
H  -3.12583  2.85047 -4.58481
C  -6.01703  4.38587  0.51658
H  -6.13234  4.54312 -0.56695
H  -6.93740  4.74242  1.01201
H  -5.18549  5.02624  0.85544
C  -5.74850  2.53756  2.91731
H  -5.46067  1.54782  3.30363
H  -5.06508  3.28428  3.35331
H  -6.77069  2.77326  3.26529
C  -7.22211 -2.84160 -0.38772
H  -8.23265 -2.78783 -0.82945
H  -6.66281 -3.62963 -0.91909
H  -7.33368 -3.15285  0.66374
C  -6.93871 -0.41651 -2.20548
H  -6.42749  0.52649 -2.45640
H  -6.79173 -1.11819 -3.04037
H  -8.02136 -0.19968 -2.14409
C  -3.96077 -2.52385 -0.60717
C  -3.69105 -3.52367  0.39837
C  -3.04136 -4.72638  0.04591
H  -2.86602 -5.47644  0.82660
C  -2.65006 -5.00590 -1.26854
H  -2.17043 -5.95808 -1.52293
C  -2.91922 -4.05106 -2.25608
H  -2.64139 -4.26236 -3.29566
C  -3.55958 -2.82925 -1.95830
C  -4.11865 -3.37971  1.86036
H  -4.58350 -2.38670  1.97582
C  -5.14657 -4.46415  2.26273
H  -4.69407 -5.47261  2.25136
H  -5.51666 -4.27995  3.28695
H  -6.01202 -4.48299  1.58269
C  -2.90816 -3.44533  2.81753
H  -2.20082 -2.62250  2.62602
H  -3.24439 -3.34472  3.86426
H  -2.37731 -4.41211  2.73238
C  -3.83774 -1.89218 -3.13240
H  -4.29611 -0.97926 -2.71695
C  -4.82602 -2.54086 -4.13152
H  -5.73785 -2.90501 -3.63075
H  -5.12417 -1.81956 -4.91301
H  -4.36257 -3.40653 -4.63866
C  -2.54683 -1.49527 -3.87976
H  -2.77970 -0.81352 -4.71558
H  -1.81073 -0.99044 -3.23085
H  -2.04900 -2.38025 -4.31560
C  -7.15667  0.00189  0.80815
H  -6.67058 -0.18388  1.78520
H  -8.18261 -0.40697  0.91703
C  -7.23666  1.51852  0.49130
H  -7.45590  1.68450 -0.57925
H  -8.08702  1.97321  1.04031
C   7.67649  0.59462  1.27029
H   7.41254  1.05333  2.24211
H   8.73504  0.88323  1.09917
C   7.56939 -0.94758  1.34146
H   7.65801 -1.40120  0.33640
H   8.42634 -1.35195  1.91901
H  -3.31024  1.34424  6.85137
C  -3.33498 -0.10833  5.20688
C  -3.30589  1.34786  5.74625
H  -2.39757  1.87330  5.40599
H  -4.18217  1.91625  5.39534
C  -2.08524 -0.86333  5.73235
H  -2.07211 -1.90648  5.37664
H  -2.08370 -0.87265  6.83730
H  -1.15940 -0.37253  5.38921
C  -4.61731 -0.81574  5.72534
H  -5.52252 -0.29199  5.37664
H  -4.62631 -0.82854  6.83031
H  -4.66617 -1.85697  5.36568
C  -3.34630 -0.09706  3.72610
C  -3.40511 -0.08095  2.48734
H  -2.05909  0.04579 -0.16065
H   2.32873  0.31021  0.55807
C   1.27976 -0.63779 -2.49130
C   1.40599 -0.98457 -3.69277
C   1.54776 -1.38302 -5.11765
C   0.62352 -0.50877 -6.00896
C   3.01435 -1.19807 -5.59298
C   1.15430 -2.87586 -5.29312
H   3.32723 -0.14536 -5.49619
H   3.11573 -1.49335 -6.65368
H   3.70456 -1.81432 -4.99443
H   0.10924 -3.04428 -4.98248
H   1.25402 -3.18414 -6.35022
H   1.80421 -3.52429 -4.68111
H  -0.43171 -0.62071 -5.71073
H   0.71766 -0.80111 -7.07119
H   0.89345  0.55735 -5.91973
204
G-Cs
Cs  0.31484 -2.23629 -0.31813
Si  5.74704 -0.89108  2.27230
Si  6.12530  1.73143 -0.74186
Al  3.48508 -0.02076  0.00021
N   4.22371 -1.15833  1.37336
N   4.38437  1.64145 -0.31765
C   3.35028 -2.23262  1.75474
C   3.49423 -3.55877  1.20487
C   2.53445 -4.54952  1.50443
H   2.65630 -5.54886  1.06992
C   1.45573 -4.30683  2.36410
H   0.73012 -5.09598  2.58956
C   1.35211 -3.04608  2.96574
H   0.54397 -2.85877  3.68258
C   2.27656 -2.01619  2.69164
C   4.68529 -3.98654  0.34329
H   5.34322 -3.10612  0.24183
C   5.47453 -5.14334  1.00573
H   5.73549 -4.93138  2.05306
H   6.40820 -5.33637  0.44808
H   4.88752 -6.07938  0.99233
C   4.25984 -4.42940 -1.07232
H   3.58545 -5.30518 -1.03014
H   5.14512 -4.72827 -1.66215
H   3.75288 -3.60853 -1.59996
C   2.13649 -0.71523  3.48154
H   2.89027 -0.01476  3.08435
C   2.43534 -0.96090  4.98006
H   1.67198 -1.61711  5.43529
H   2.43529 -0.00860  5.53970
H   3.41481 -1.44597  5.12522
C   0.74729 -0.06542  3.32365
H   0.55280  0.18157  2.26561
H   0.68549  0.86716  3.91148
H  -0.06810 -0.72366  3.67106
C   5.66195  0.38208  3.70069
H   6.68399  0.52855  4.09635
H   5.03791  0.01451  4.53155
H   5.27895  1.36847  3.40070
C   6.33317 -2.49032  3.13324
H   6.85751 -3.16580  2.43960
H   5.50041 -3.04759  3.59382
H   7.04090 -2.22143  3.93682
C   6.53513  0.64010 -2.25351
H   7.62867  0.54833 -2.37954
H   6.12040  1.07177 -3.17997
H   6.11099 -0.37160 -2.14356
C   6.63058  3.53012 -1.12149
H   6.57005  4.17065 -0.22603
H   6.00008  3.99125 -1.89824
H   7.67563  3.54775 -1.47713
C   3.61871  2.84473 -0.43633
C   3.06574  3.26695 -1.69598
C   2.36832  4.49176 -1.78476
H   1.98019  4.80970 -2.76024
C   2.17346  5.31756 -0.66986
H   1.64700  6.27346 -0.76621
C   2.68453  4.90153  0.56710
H   2.55118  5.54180  1.44776
C   3.40179  3.69545  0.70386
C   3.19385  2.43248 -2.97182
H   3.74259  1.51189 -2.71198
C   3.97200  3.17274 -4.08340
H   3.45223  4.09434 -4.40207
H   4.07665  2.52848 -4.97445
H   4.98378  3.45868 -3.75293
C   1.80322  2.00735 -3.49375
H   1.29389  1.34182 -2.77543
H   1.89551  1.44423 -4.43667
H   1.15493  2.88096 -3.69204
C   3.95917  3.33907  2.07744
H   4.45558  2.36269  1.95362
C   5.01312  4.35936  2.56263
H   5.84087  4.46146  1.84190
H   5.44147  4.04255  3.53005
H   4.56980  5.36123  2.70630
C   2.84284  3.18287  3.13239
H   3.26465  2.86438  4.10188
H   2.10523  2.42211  2.82630
H   2.30749  4.13515  3.30253
Cs -0.04004  2.59969 -0.04674
Si -6.18109  1.69067  0.60433
Si -5.73909 -1.51998 -1.81122
Al -3.49919 -0.14068  0.15158
N  -4.45397  1.53953  0.12403
N  -4.09344 -1.47600 -1.10756
C  -3.70479  2.75471  0.06626
C  -3.23409  3.41310  1.25786
C  -2.57538  4.65852  1.16283
H  -2.25321  5.15878  2.08458
C  -2.33837  5.27676 -0.07160
H  -1.84958  6.25596 -0.12332
C  -2.75138  4.62085 -1.24059
H  -2.57323  5.09782 -2.21109
C  -3.41980  3.37948 -1.20029
C  -3.40971  2.80647  2.65193
H  -3.97975  1.87046  2.53710
C  -4.17857  3.73985  3.61333
H  -5.16148  4.02753  3.20553
H  -4.34636  3.23687  4.58185
H  -3.61854  4.67023  3.81859
C  -2.04455  2.42185  3.26461
H  -1.36883  3.29508  3.33980
H  -2.17586  2.01746  4.28311
H  -1.55225  1.63091  2.67382
C  -3.86849  2.74604 -2.51691
H  -4.02300  1.67200 -2.30941
C  -5.21649  3.33136 -2.99905
H  -5.13839  4.42427 -3.14180
H  -5.51340  2.88401 -3.96443
H  -6.02294  3.13967 -2.27550
C  -2.82521  2.88673 -3.64553
H  -1.82116  2.55914 -3.32742
H  -3.12088  2.27205 -4.51324
H  -2.74155  3.92822 -4.00516
C  -6.75127  3.51120  0.53068
H  -6.73483  3.93323 -0.48654
H  -7.78884  3.57101  0.90416
H  -6.12846  4.16153  1.16631
C  -6.58354  1.06224  2.36535
H  -6.11430  0.08460  2.55785
H  -6.23508  1.76213  3.14249
H  -7.67838  0.95849  2.47306
C  -6.24620 -3.30526 -2.25894
H  -7.08974 -3.27448 -2.97083
H  -5.42698 -3.87174 -2.73163
H  -6.58207 -3.86376 -1.37029
C  -5.96551 -0.52075 -3.42868
H  -5.61203  0.51896 -3.34361
H  -5.44958 -0.98910 -4.28203
H  -7.04286 -0.48641 -3.67482
C  -3.17482 -2.49597 -1.51604
C  -3.00648 -3.71130 -0.75612
C  -2.11743 -4.71022 -1.21008
H  -2.02384 -5.63450 -0.62757
C  -1.37823 -4.57113 -2.39092
H  -0.71432 -5.37134 -2.73637
C  -1.52468 -3.39055 -3.12972
H  -0.96385 -3.27011 -4.06430
C  -2.39460 -2.35833 -2.71979
C  -3.76664 -4.00329  0.53967
H  -4.40616 -3.13012  0.75163
C  -4.65435 -5.26510  0.42219
H  -4.04241 -6.17924  0.31500
H  -5.26750 -5.38582  1.33261
H  -5.33102 -5.21709 -0.44424
C  -2.79494 -4.17947  1.72847
H  -2.22289 -3.25825  1.92228
H  -3.35733 -4.40915  2.65050
H  -2.09366 -5.01669  1.55437
C  -2.45729 -1.10980 -3.59845
H  -3.24551 -0.46171 -3.18170
C  -2.81184 -1.44019 -5.06592
H  -3.72220 -2.05782 -5.13673
H  -2.97950 -0.51290 -5.64142
H  -1.99781 -1.99400 -5.56747
C  -1.12344 -0.33337 -3.53942
H  -1.14275  0.54121 -4.21115
H  -0.93282  0.03088 -2.51426
H  -0.27220 -0.96790 -3.84691
C  -7.05281 -0.86109 -0.58398
H  -6.84246 -1.25797  0.42760
H  -7.97832 -1.38104 -0.90797
C  -7.30407  0.66723 -0.55189
H  -7.26937  1.09041 -1.57272
H  -8.33121  0.87125 -0.18403
C   7.24664  1.14601  0.69170
H   7.07593  1.80578  1.56376
H   8.27565  1.38132  0.34683
C   7.16648 -0.34147  1.11066
H   7.17556 -1.00420  0.22393
H   8.07993 -0.61253  1.68042
H  -4.48002 -0.56652  6.50785
C  -3.94978 -1.53184  4.61054
C  -4.27715 -0.27487  5.46160
H  -3.43128  0.43255  5.45895
H  -5.16418  0.24661  5.06656
C  -2.69102 -2.22694  5.19531
H  -2.43354 -3.13009  4.61794
H  -2.87366 -2.52586  6.24311
H  -1.82362 -1.54560  5.17892
C  -5.15514 -2.51006  4.67607
H  -6.06722 -2.03525  4.27860
H  -5.34601 -2.80872  5.72257
H  -4.95921 -3.42031  4.08582
C  -3.71326 -1.13826  3.20276
C  -3.56845 -0.81393  2.01432
H  -1.90578  0.18072 -0.22478
H   1.92011  0.35548  0.40490
C   3.30303 -1.02138 -1.72079
C   3.29307 -1.51435 -2.86123
C   3.39309 -2.11498 -4.21443
C   2.96548 -1.08725 -5.29514
C   4.86800 -2.53105 -4.47299
C   2.48004 -3.36600 -4.32352
H   5.53808 -1.65863 -4.40442
H   4.96504 -2.96866 -5.48278
H   5.20200 -3.27861 -3.73589
H   1.42445 -3.10275 -4.13882
H   2.55272 -3.79827 -5.33735
H   2.77575 -4.14117 -3.59816
H   1.91329 -0.78549 -5.16223
H   3.07226 -1.53196 -6.30068
H   3.59441 -0.18311 -5.24887
